# Supplementary material for: Ligand-Directed Labeling of the Adenosine A1 Receptor in Living Cells
Source: J Med Chem. 2024 Jul 12;67(14):12099–117. doi: 10.1021/acs.jmedchem.4c00835 (PMC11284787; doi:10.1021/acs.jmedchem.4c00835)
Supplement: Supplementary file 2 — jm4c00835_si_002.pdb [file jm4c00835_si_002.pdb]

ATOM      1  N   SER A   4      68.710  48.518 161.342  1.00 96.89           N1+
ATOM      2  CA  SER A   4      69.376  49.682 160.662  1.00 96.11           C  
ATOM      3  C   SER A   4      68.332  50.283 159.685  1.00 94.30           C  
ATOM      4  O   SER A   4      68.635  50.467 158.506  1.00 94.66           O  
ATOM      5  CB  SER A   4      70.737  49.273 160.041  1.00 96.80           C  
ATOM      6  OG  SER A   4      70.610  48.205 159.120  1.00 96.12           O  
ATOM      7  HA  SER A   4      69.547  50.401 161.465  1.00  0.00           H  
ATOM      8  HB2 SER A   4      71.201  50.121 159.537  1.00  0.00           H  
ATOM      9  HB3 SER A   4      71.429  48.964 160.825  1.00  0.00           H  
ATOM     10  HG  SER A   4      71.460  48.061 158.695  1.00  0.00           H  
ATOM     11  H1  SER A   4      69.335  48.153 162.047  1.00  0.00           H  
ATOM     12  H2  SER A   4      67.848  48.815 161.773  1.00  0.00           H  
ATOM     13  H3  SER A   4      68.536  47.803 160.648  1.00  0.00           H  
ATOM     14  N   ILE A   5      67.135  50.620 160.201  1.00 92.50           N  
ATOM     15  CA  ILE A   5      66.046  51.272 159.469  1.00 90.40           C  
ATOM     16  C   ILE A   5      65.740  52.611 160.161  1.00 89.01           C  
ATOM     17  O   ILE A   5      65.649  52.654 161.389  1.00 88.13           O  
ATOM     18  CB  ILE A   5      64.772  50.369 159.437  1.00 89.90           C  
ATOM     19  CG1 ILE A   5      64.996  49.176 158.476  1.00 90.31           C  
ATOM     20  CG2 ILE A   5      63.451  51.093 159.079  1.00 88.74           C  
ATOM     21  CD1 ILE A   5      63.945  48.061 158.594  1.00 90.30           C  
ATOM     22  H   ILE A   5      66.962  50.508 161.189  1.00  0.00           H  
ATOM     23  HA  ILE A   5      66.347  51.484 158.441  1.00  0.00           H  
ATOM     24  HB  ILE A   5      64.640  49.957 160.439  1.00  0.00           H  
ATOM     25 HG12 ILE A   5      65.016  49.541 157.448  1.00  0.00           H  
ATOM     26 HG13 ILE A   5      65.976  48.731 158.648  1.00  0.00           H  
ATOM     27 HG21 ILE A   5      62.615  50.398 159.010  1.00  0.00           H  
ATOM     28 HG22 ILE A   5      63.167  51.826 159.833  1.00  0.00           H  
ATOM     29 HG23 ILE A   5      63.528  51.607 158.123  1.00  0.00           H  
ATOM     30 HD11 ILE A   5      64.371  47.096 158.321  1.00  0.00           H  
ATOM     31 HD12 ILE A   5      63.557  47.975 159.609  1.00  0.00           H  
ATOM     32 HD13 ILE A   5      63.102  48.246 157.927  1.00  0.00           H  
ATOM     33  N   SER A   6      65.596  53.672 159.350  1.00 87.07           N  
ATOM     34  CA  SER A   6      65.324  55.043 159.790  1.00 85.42           C  
ATOM     35  C   SER A   6      63.935  55.192 160.440  1.00 83.35           C  
ATOM     36  O   SER A   6      63.001  54.486 160.062  1.00 83.25           O  
ATOM     37  CB  SER A   6      65.495  55.979 158.572  1.00 85.60           C  
ATOM     38  OG  SER A   6      65.256  57.338 158.888  1.00 86.72           O  
ATOM     39  H   SER A   6      65.673  53.539 158.351  1.00  0.00           H  
ATOM     40  HA  SER A   6      66.077  55.306 160.536  1.00  0.00           H  
ATOM     41  HB2 SER A   6      66.507  55.895 158.173  1.00  0.00           H  
ATOM     42  HB3 SER A   6      64.817  55.692 157.768  1.00  0.00           H  
ATOM     43  HG  SER A   6      65.500  57.875 158.129  1.00  0.00           H  
ATOM     44  N   ALA A   7      63.822  56.152 161.373  1.00 81.22           N  
ATOM     45  CA  ALA A   7      62.561  56.552 162.001  1.00 79.61           C  
ATOM     46  C   ALA A   7      61.554  57.166 161.011  1.00 77.12           C  
ATOM     47  O   ALA A   7      60.354  56.973 161.198  1.00 76.31           O  
ATOM     48  CB  ALA A   7      62.853  57.524 163.153  1.00 80.71           C  
ATOM     49  H   ALA A   7      64.635  56.696 161.623  1.00  0.00           H  
ATOM     50  HA  ALA A   7      62.104  55.655 162.425  1.00  0.00           H  
ATOM     51  HB1 ALA A   7      61.935  57.827 163.657  1.00  0.00           H  
ATOM     52  HB2 ALA A   7      63.497  57.061 163.902  1.00  0.00           H  
ATOM     53  HB3 ALA A   7      63.351  58.428 162.798  1.00  0.00           H  
ATOM     54  N   PHE A   8      62.053  57.848 159.962  1.00 74.92           N  
ATOM     55  CA  PHE A   8      61.243  58.369 158.857  1.00 73.17           C  
ATOM     56  C   PHE A   8      60.782  57.274 157.881  1.00 71.17           C  
ATOM     57  O   PHE A   8      59.692  57.400 157.327  1.00 69.73           O  
ATOM     58  CB  PHE A   8      62.014  59.461 158.085  1.00 73.47           C  
ATOM     59  CG  PHE A   8      62.369  60.744 158.823  1.00 74.07           C  
ATOM     60  CD1 PHE A   8      61.590  61.236 159.896  1.00 74.58           C  
ATOM     61  CD2 PHE A   8      63.392  61.564 158.299  1.00 74.05           C  
ATOM     62  CE1 PHE A   8      61.881  62.472 160.458  1.00 75.25           C  
ATOM     63  CE2 PHE A   8      63.661  62.800 158.868  1.00 74.41           C  
ATOM     64  CZ  PHE A   8      62.912  63.250 159.948  1.00 75.09           C  
ATOM     65  H   PHE A   8      63.053  57.967 159.878  1.00  0.00           H  
ATOM     66  HA  PHE A   8      60.334  58.808 159.267  1.00  0.00           H  
ATOM     67  HB2 PHE A   8      62.939  59.034 157.691  1.00  0.00           H  
ATOM     68  HB3 PHE A   8      61.433  59.759 157.211  1.00  0.00           H  
ATOM     69  HD1 PHE A   8      60.767  60.667 160.298  1.00  0.00           H  
ATOM     70  HD2 PHE A   8      63.969  61.234 157.447  1.00  0.00           H  
ATOM     71  HE1 PHE A   8      61.293  62.837 161.287  1.00  0.00           H  
ATOM     72  HE2 PHE A   8      64.451  63.418 158.467  1.00  0.00           H  
ATOM     73  HZ  PHE A   8      63.126  64.214 160.386  1.00  0.00           H  
ATOM     74  N   GLN A   9      61.599  56.220 157.702  1.00 70.48           N  
ATOM     75  CA  GLN A   9      61.258  55.047 156.895  1.00 69.72           C  
ATOM     76  C   GLN A   9      60.188  54.180 157.581  1.00 68.54           C  
ATOM     77  O   GLN A   9      59.251  53.747 156.913  1.00 68.68           O  
ATOM     78  CB  GLN A   9      62.541  54.261 156.552  1.00 70.40           C  
ATOM     79  CG  GLN A   9      62.293  53.013 155.682  1.00 70.50           C  
ATOM     80  CD  GLN A   9      63.577  52.351 155.178  1.00 71.34           C  
ATOM     81  NE2 GLN A   9      63.475  51.629 154.060  1.00 71.41           N  
ATOM     82  OE1 GLN A   9      64.636  52.465 155.793  1.00 72.41           O  
ATOM     83  H   GLN A   9      62.476  56.180 158.201  1.00  0.00           H  
ATOM     84  HA  GLN A   9      60.836  55.405 155.954  1.00  0.00           H  
ATOM     85  HB2 GLN A   9      63.221  54.930 156.021  1.00  0.00           H  
ATOM     86  HB3 GLN A   9      63.056  53.969 157.467  1.00  0.00           H  
ATOM     87  HG2 GLN A   9      61.728  52.264 156.236  1.00  0.00           H  
ATOM     88  HG3 GLN A   9      61.686  53.304 154.827  1.00  0.00           H  
ATOM     89 HE21 GLN A   9      62.591  51.562 153.574  1.00  0.00           H  
ATOM     90 HE22 GLN A   9      64.286  51.166 153.677  1.00  0.00           H  
ATOM     91  N   ALA A  10      60.323  53.997 158.905  1.00 67.10           N  
ATOM     92  CA  ALA A  10      59.347  53.333 159.767  1.00 66.08           C  
ATOM     93  C   ALA A  10      58.025  54.111 159.898  1.00 65.01           C  
ATOM     94  O   ALA A  10      56.977  53.476 160.005  1.00 64.12           O  
ATOM     95  CB  ALA A  10      59.981  53.099 161.146  1.00 66.85           C  
ATOM     96  H   ALA A  10      61.140  54.369 159.372  1.00  0.00           H  
ATOM     97  HA  ALA A  10      59.120  52.360 159.327  1.00  0.00           H  
ATOM     98  HB1 ALA A  10      59.295  52.578 161.814  1.00  0.00           H  
ATOM     99  HB2 ALA A  10      60.882  52.489 161.062  1.00  0.00           H  
ATOM    100  HB3 ALA A  10      60.262  54.039 161.621  1.00  0.00           H  
ATOM    101  N   ALA A  11      58.091  55.455 159.853  1.00 64.86           N  
ATOM    102  CA  ALA A  11      56.928  56.342 159.827  1.00 64.26           C  
ATOM    103  C   ALA A  11      56.190  56.298 158.482  1.00 62.67           C  
ATOM    104  O   ALA A  11      54.963  56.252 158.492  1.00 62.12           O  
ATOM    105  CB  ALA A  11      57.346  57.778 160.171  1.00 64.86           C  
ATOM    106  H   ALA A  11      58.994  55.905 159.800  1.00  0.00           H  
ATOM    107  HA  ALA A  11      56.232  56.007 160.600  1.00  0.00           H  
ATOM    108  HB1 ALA A  11      56.488  58.451 160.162  1.00  0.00           H  
ATOM    109  HB2 ALA A  11      57.787  57.831 161.167  1.00  0.00           H  
ATOM    110  HB3 ALA A  11      58.075  58.166 159.460  1.00  0.00           H  
ATOM    111  N   TYR A  12      56.938  56.261 157.361  1.00 61.49           N  
ATOM    112  CA  TYR A  12      56.408  56.051 156.011  1.00 60.86           C  
ATOM    113  C   TYR A  12      55.667  54.708 155.881  1.00 60.47           C  
ATOM    114  O   TYR A  12      54.520  54.708 155.441  1.00 60.50           O  
ATOM    115  CB  TYR A  12      57.523  56.249 154.948  1.00 60.65           C  
ATOM    116  CG  TYR A  12      57.245  55.619 153.589  1.00 60.24           C  
ATOM    117  CD1 TYR A  12      56.389  56.251 152.663  1.00 59.92           C  
ATOM    118  CD2 TYR A  12      57.776  54.347 153.289  1.00 60.17           C  
ATOM    119  CE1 TYR A  12      56.028  55.593 151.470  1.00 59.55           C  
ATOM    120  CE2 TYR A  12      57.393  53.678 152.113  1.00 59.52           C  
ATOM    121  CZ  TYR A  12      56.515  54.297 151.208  1.00 59.23           C  
ATOM    122  OH  TYR A  12      56.133  53.635 150.081  1.00 58.85           O  
ATOM    123  H   TYR A  12      57.944  56.329 157.436  1.00  0.00           H  
ATOM    124  HA  TYR A  12      55.666  56.835 155.847  1.00  0.00           H  
ATOM    125  HB2 TYR A  12      57.739  57.310 154.822  1.00  0.00           H  
ATOM    126  HB3 TYR A  12      58.450  55.807 155.316  1.00  0.00           H  
ATOM    127  HD1 TYR A  12      55.986  57.228 152.877  1.00  0.00           H  
ATOM    128  HD2 TYR A  12      58.443  53.864 153.984  1.00  0.00           H  
ATOM    129  HE1 TYR A  12      55.354  56.069 150.772  1.00  0.00           H  
ATOM    130  HE2 TYR A  12      57.765  52.684 151.917  1.00  0.00           H  
ATOM    131  HH  TYR A  12      56.526  52.763 149.995  1.00  0.00           H  
ATOM    132  N   ILE A  13      56.323  53.610 156.298  1.00 60.14           N  
ATOM    133  CA  ILE A  13      55.766  52.255 156.301  1.00 59.76           C  
ATOM    134  C   ILE A  13      54.545  52.125 157.233  1.00 60.04           C  
ATOM    135  O   ILE A  13      53.581  51.470 156.848  1.00 59.72           O  
ATOM    136  CB  ILE A  13      56.840  51.187 156.681  1.00 59.79           C  
ATOM    137  CG1 ILE A  13      57.920  51.085 155.580  1.00 59.60           C  
ATOM    138  CG2 ILE A  13      56.290  49.773 156.991  1.00 59.50           C  
ATOM    139  CD1 ILE A  13      59.235  50.446 156.050  1.00 59.91           C  
ATOM    140  H   ILE A  13      57.272  53.699 156.638  1.00  0.00           H  
ATOM    141  HA  ILE A  13      55.426  52.045 155.285  1.00  0.00           H  
ATOM    142  HB  ILE A  13      57.333  51.543 157.588  1.00  0.00           H  
ATOM    143 HG12 ILE A  13      57.527  50.532 154.728  1.00  0.00           H  
ATOM    144 HG13 ILE A  13      58.160  52.071 155.192  1.00  0.00           H  
ATOM    145 HG21 ILE A  13      57.095  49.067 157.193  1.00  0.00           H  
ATOM    146 HG22 ILE A  13      55.649  49.758 157.872  1.00  0.00           H  
ATOM    147 HG23 ILE A  13      55.714  49.382 156.151  1.00  0.00           H  
ATOM    148 HD11 ILE A  13      60.049  50.720 155.380  1.00  0.00           H  
ATOM    149 HD12 ILE A  13      59.510  50.776 157.052  1.00  0.00           H  
ATOM    150 HD13 ILE A  13      59.166  49.359 156.058  1.00  0.00           H  
ATOM    151  N   GLY A  14      54.591  52.776 158.408  1.00 60.53           N  
ATOM    152  CA  GLY A  14      53.517  52.771 159.401  1.00 60.77           C  
ATOM    153  C   GLY A  14      52.278  53.532 158.906  1.00 60.67           C  
ATOM    154  O   GLY A  14      51.165  53.055 159.115  1.00 60.53           O  
ATOM    155  H   GLY A  14      55.428  53.287 158.653  1.00  0.00           H  
ATOM    156  HA2 GLY A  14      53.249  51.744 159.653  1.00  0.00           H  
ATOM    157  HA3 GLY A  14      53.881  53.242 160.314  1.00  0.00           H  
ATOM    158  N   ILE A  15      52.468  54.677 158.224  1.00 60.80           N  
ATOM    159  CA  ILE A  15      51.404  55.472 157.600  1.00 60.76           C  
ATOM    160  C   ILE A  15      50.769  54.751 156.395  1.00 60.27           C  
ATOM    161  O   ILE A  15      49.545  54.751 156.288  1.00 60.26           O  
ATOM    162  CB  ILE A  15      51.912  56.888 157.181  1.00 61.01           C  
ATOM    163  CG1 ILE A  15      52.165  57.761 158.433  1.00 61.54           C  
ATOM    164  CG2 ILE A  15      51.007  57.662 156.192  1.00 60.95           C  
ATOM    165  CD1 ILE A  15      53.076  58.971 158.174  1.00 61.90           C  
ATOM    166  H   ILE A  15      53.409  55.029 158.102  1.00  0.00           H  
ATOM    167  HA  ILE A  15      50.617  55.607 158.345  1.00  0.00           H  
ATOM    168  HB  ILE A  15      52.872  56.746 156.681  1.00  0.00           H  
ATOM    169 HG12 ILE A  15      51.210  58.106 158.832  1.00  0.00           H  
ATOM    170 HG13 ILE A  15      52.609  57.166 159.231  1.00  0.00           H  
ATOM    171 HG21 ILE A  15      51.398  58.660 155.993  1.00  0.00           H  
ATOM    172 HG22 ILE A  15      50.938  57.168 155.224  1.00  0.00           H  
ATOM    173 HG23 ILE A  15      49.997  57.777 156.586  1.00  0.00           H  
ATOM    174 HD11 ILE A  15      53.628  59.240 159.075  1.00  0.00           H  
ATOM    175 HD12 ILE A  15      53.808  58.768 157.391  1.00  0.00           H  
ATOM    176 HD13 ILE A  15      52.495  59.842 157.870  1.00  0.00           H  
ATOM    177  N   GLU A  16      51.601  54.118 155.551  1.00 60.02           N  
ATOM    178  CA  GLU A  16      51.186  53.289 154.417  1.00 59.55           C  
ATOM    179  C   GLU A  16      50.353  52.069 154.845  1.00 58.91           C  
ATOM    180  O   GLU A  16      49.271  51.865 154.299  1.00 58.47           O  
ATOM    181  CB  GLU A  16      52.437  52.859 153.620  1.00 59.87           C  
ATOM    182  CG  GLU A  16      53.043  53.944 152.711  1.00 60.13           C  
ATOM    183  CD  GLU A  16      52.265  54.157 151.412  1.00 60.27           C  
ATOM    184  OE1 GLU A  16      51.146  54.709 151.480  1.00 60.35           O  
ATOM    185  OE2 GLU A  16      52.806  53.768 150.354  1.00 60.85           O1-
ATOM    186  H   GLU A  16      52.600  54.186 155.700  1.00  0.00           H  
ATOM    187  HA  GLU A  16      50.538  53.896 153.785  1.00  0.00           H  
ATOM    188  HB2 GLU A  16      53.208  52.528 154.315  1.00  0.00           H  
ATOM    189  HB3 GLU A  16      52.220  51.980 153.017  1.00  0.00           H  
ATOM    190  HG2 GLU A  16      53.109  54.893 153.239  1.00  0.00           H  
ATOM    191  HG3 GLU A  16      54.064  53.659 152.460  1.00  0.00           H  
ATOM    192  N   VAL A  17      50.842  51.318 155.846  1.00 58.77           N  
ATOM    193  CA  VAL A  17      50.146  50.182 156.455  1.00 58.94           C  
ATOM    194  C   VAL A  17      48.815  50.584 157.124  1.00 59.35           C  
ATOM    195  O   VAL A  17      47.841  49.852 156.969  1.00 59.09           O  
ATOM    196  CB  VAL A  17      51.064  49.428 157.468  1.00 59.00           C  
ATOM    197  CG1 VAL A  17      50.354  48.494 158.470  1.00 59.31           C  
ATOM    198  CG2 VAL A  17      52.139  48.619 156.719  1.00 58.91           C  
ATOM    199  H   VAL A  17      51.746  51.545 156.242  1.00  0.00           H  
ATOM    200  HA  VAL A  17      49.899  49.492 155.645  1.00  0.00           H  
ATOM    201  HB  VAL A  17      51.583  50.179 158.064  1.00  0.00           H  
ATOM    202 HG11 VAL A  17      51.077  47.937 159.066  1.00  0.00           H  
ATOM    203 HG12 VAL A  17      49.732  49.046 159.176  1.00  0.00           H  
ATOM    204 HG13 VAL A  17      49.725  47.768 157.954  1.00  0.00           H  
ATOM    205 HG21 VAL A  17      52.862  48.187 157.412  1.00  0.00           H  
ATOM    206 HG22 VAL A  17      51.694  47.803 156.150  1.00  0.00           H  
ATOM    207 HG23 VAL A  17      52.696  49.236 156.017  1.00  0.00           H  
ATOM    208  N   LEU A  18      48.778  51.748 157.798  1.00 60.04           N  
ATOM    209  CA  LEU A  18      47.572  52.317 158.406  1.00 60.66           C  
ATOM    210  C   LEU A  18      46.516  52.712 157.358  1.00 60.48           C  
ATOM    211  O   LEU A  18      45.345  52.395 157.555  1.00 60.35           O  
ATOM    212  CB  LEU A  18      47.973  53.472 159.356  1.00 61.32           C  
ATOM    213  CG  LEU A  18      46.830  54.116 160.182  1.00 61.98           C  
ATOM    214  CD1 LEU A  18      47.366  54.738 161.489  1.00 62.48           C  
ATOM    215  CD2 LEU A  18      45.994  55.144 159.387  1.00 62.01           C  
ATOM    216  H   LEU A  18      49.624  52.295 157.892  1.00  0.00           H  
ATOM    217  HA  LEU A  18      47.131  51.532 159.024  1.00  0.00           H  
ATOM    218  HB2 LEU A  18      48.694  53.043 160.052  1.00  0.00           H  
ATOM    219  HB3 LEU A  18      48.519  54.245 158.814  1.00  0.00           H  
ATOM    220  HG  LEU A  18      46.162  53.308 160.484  1.00  0.00           H  
ATOM    221 HD11 LEU A  18      46.639  54.625 162.295  1.00  0.00           H  
ATOM    222 HD12 LEU A  18      48.290  54.270 161.828  1.00  0.00           H  
ATOM    223 HD13 LEU A  18      47.573  55.802 161.381  1.00  0.00           H  
ATOM    224 HD21 LEU A  18      45.854  56.079 159.931  1.00  0.00           H  
ATOM    225 HD22 LEU A  18      46.456  55.399 158.433  1.00  0.00           H  
ATOM    226 HD23 LEU A  18      44.999  54.752 159.175  1.00  0.00           H  
ATOM    227  N   ILE A  19      46.948  53.348 156.254  1.00 60.92           N  
ATOM    228  CA  ILE A  19      46.105  53.697 155.107  1.00 61.11           C  
ATOM    229  C   ILE A  19      45.494  52.456 154.423  1.00 60.92           C  
ATOM    230  O   ILE A  19      44.299  52.473 154.132  1.00 60.70           O  
ATOM    231  CB  ILE A  19      46.877  54.567 154.063  1.00 60.76           C  
ATOM    232  CG1 ILE A  19      47.077  56.008 154.589  1.00 61.37           C  
ATOM    233  CG2 ILE A  19      46.249  54.618 152.653  1.00 60.23           C  
ATOM    234  CD1 ILE A  19      48.163  56.801 153.841  1.00 61.45           C  
ATOM    235  H   ILE A  19      47.928  53.591 156.173  1.00  0.00           H  
ATOM    236  HA  ILE A  19      45.274  54.291 155.492  1.00  0.00           H  
ATOM    237  HB  ILE A  19      47.868  54.127 153.948  1.00  0.00           H  
ATOM    238 HG12 ILE A  19      46.132  56.550 154.528  1.00  0.00           H  
ATOM    239 HG13 ILE A  19      47.332  55.993 155.648  1.00  0.00           H  
ATOM    240 HG21 ILE A  19      46.818  55.273 151.997  1.00  0.00           H  
ATOM    241 HG22 ILE A  19      46.232  53.645 152.165  1.00  0.00           H  
ATOM    242 HG23 ILE A  19      45.222  54.977 152.692  1.00  0.00           H  
ATOM    243 HD11 ILE A  19      48.514  57.638 154.443  1.00  0.00           H  
ATOM    244 HD12 ILE A  19      49.028  56.179 153.607  1.00  0.00           H  
ATOM    245 HD13 ILE A  19      47.782  57.212 152.906  1.00  0.00           H  
ATOM    246  N   ALA A  20      46.306  51.403 154.224  1.00 61.10           N  
ATOM    247  CA  ALA A  20      45.885  50.110 153.681  1.00 61.01           C  
ATOM    248  C   ALA A  20      44.886  49.360 154.583  1.00 61.38           C  
ATOM    249  O   ALA A  20      43.951  48.756 154.060  1.00 60.89           O  
ATOM    250  CB  ALA A  20      47.124  49.247 153.404  1.00 60.90           C  
ATOM    251  H   ALA A  20      47.283  51.480 154.479  1.00  0.00           H  
ATOM    252  HA  ALA A  20      45.391  50.295 152.726  1.00  0.00           H  
ATOM    253  HB1 ALA A  20      46.846  48.241 153.091  1.00  0.00           H  
ATOM    254  HB2 ALA A  20      47.728  49.678 152.607  1.00  0.00           H  
ATOM    255  HB3 ALA A  20      47.756  49.154 154.287  1.00  0.00           H  
ATOM    256  N   LEU A  21      45.082  49.444 155.911  1.00 62.10           N  
ATOM    257  CA  LEU A  21      44.213  48.853 156.935  1.00 62.98           C  
ATOM    258  C   LEU A  21      42.856  49.562 157.099  1.00 63.64           C  
ATOM    259  O   LEU A  21      41.949  48.940 157.648  1.00 63.90           O  
ATOM    260  CB  LEU A  21      44.963  48.803 158.287  1.00 63.28           C  
ATOM    261  CG  LEU A  21      45.964  47.634 158.415  1.00 63.40           C  
ATOM    262  CD1 LEU A  21      46.872  47.818 159.646  1.00 63.56           C  
ATOM    263  CD2 LEU A  21      45.267  46.257 158.425  1.00 63.44           C  
ATOM    264  H   LEU A  21      45.890  49.944 156.258  1.00  0.00           H  
ATOM    265  HA  LEU A  21      43.980  47.835 156.620  1.00  0.00           H  
ATOM    266  HB2 LEU A  21      45.470  49.756 158.441  1.00  0.00           H  
ATOM    267  HB3 LEU A  21      44.255  48.720 159.114  1.00  0.00           H  
ATOM    268  HG  LEU A  21      46.613  47.659 157.540  1.00  0.00           H  
ATOM    269 HD11 LEU A  21      47.854  47.383 159.469  1.00  0.00           H  
ATOM    270 HD12 LEU A  21      47.023  48.871 159.888  1.00  0.00           H  
ATOM    271 HD13 LEU A  21      46.456  47.340 160.533  1.00  0.00           H  
ATOM    272 HD21 LEU A  21      45.600  45.629 159.252  1.00  0.00           H  
ATOM    273 HD22 LEU A  21      44.183  46.346 158.508  1.00  0.00           H  
ATOM    274 HD23 LEU A  21      45.478  45.711 157.505  1.00  0.00           H  
ATOM    275  N   VAL A  22      42.717  50.811 156.624  1.00 63.99           N  
ATOM    276  CA  VAL A  22      41.431  51.515 156.564  1.00 64.19           C  
ATOM    277  C   VAL A  22      40.777  51.331 155.178  1.00 63.87           C  
ATOM    278  O   VAL A  22      39.557  51.174 155.110  1.00 63.89           O  
ATOM    279  CB  VAL A  22      41.588  53.035 156.871  1.00 64.55           C  
ATOM    280  CG1 VAL A  22      40.299  53.865 156.678  1.00 64.80           C  
ATOM    281  CG2 VAL A  22      42.089  53.255 158.311  1.00 64.95           C  
ATOM    282  H   VAL A  22      43.514  51.285 156.223  1.00  0.00           H  
ATOM    283  HA  VAL A  22      40.745  51.101 157.306  1.00  0.00           H  
ATOM    284  HB  VAL A  22      42.345  53.441 156.198  1.00  0.00           H  
ATOM    285 HG11 VAL A  22      40.464  54.909 156.944  1.00  0.00           H  
ATOM    286 HG12 VAL A  22      39.939  53.857 155.649  1.00  0.00           H  
ATOM    287 HG13 VAL A  22      39.492  53.489 157.308  1.00  0.00           H  
ATOM    288 HG21 VAL A  22      42.271  54.312 158.509  1.00  0.00           H  
ATOM    289 HG22 VAL A  22      41.357  52.903 159.039  1.00  0.00           H  
ATOM    290 HG23 VAL A  22      43.019  52.726 158.509  1.00  0.00           H  
ATOM    291  N   SER A  23      41.597  51.327 154.111  1.00 63.45           N  
ATOM    292  CA  SER A  23      41.175  51.190 152.719  1.00 63.10           C  
ATOM    293  C   SER A  23      40.549  49.820 152.407  1.00 63.04           C  
ATOM    294  O   SER A  23      39.396  49.786 151.978  1.00 63.36           O  
ATOM    295  CB  SER A  23      42.356  51.522 151.782  1.00 62.88           C  
ATOM    296  OG  SER A  23      41.991  51.417 150.422  1.00 62.70           O  
ATOM    297  H   SER A  23      42.588  51.470 154.255  1.00  0.00           H  
ATOM    298  HA  SER A  23      40.401  51.939 152.544  1.00  0.00           H  
ATOM    299  HB2 SER A  23      42.708  52.539 151.956  1.00  0.00           H  
ATOM    300  HB3 SER A  23      43.199  50.856 151.967  1.00  0.00           H  
ATOM    301  HG  SER A  23      42.767  51.571 149.877  1.00  0.00           H  
ATOM    302  N   VAL A  24      41.309  48.727 152.605  1.00 62.62           N  
ATOM    303  CA  VAL A  24      40.901  47.382 152.183  1.00 62.13           C  
ATOM    304  C   VAL A  24      39.618  46.852 152.867  1.00 62.86           C  
ATOM    305  O   VAL A  24      38.731  46.429 152.127  1.00 62.98           O  
ATOM    306  CB  VAL A  24      42.054  46.333 152.265  1.00 61.60           C  
ATOM    307  CG1 VAL A  24      41.627  44.873 151.996  1.00 61.54           C  
ATOM    308  CG2 VAL A  24      43.198  46.709 151.316  1.00 61.31           C  
ATOM    309  H   VAL A  24      42.239  48.817 152.992  1.00  0.00           H  
ATOM    310  HA  VAL A  24      40.654  47.476 151.123  1.00  0.00           H  
ATOM    311  HB  VAL A  24      42.490  46.347 153.261  1.00  0.00           H  
ATOM    312 HG11 VAL A  24      42.494  44.213 151.952  1.00  0.00           H  
ATOM    313 HG12 VAL A  24      40.979  44.482 152.781  1.00  0.00           H  
ATOM    314 HG13 VAL A  24      41.099  44.785 151.046  1.00  0.00           H  
ATOM    315 HG21 VAL A  24      44.012  45.984 151.363  1.00  0.00           H  
ATOM    316 HG22 VAL A  24      42.856  46.760 150.283  1.00  0.00           H  
ATOM    317 HG23 VAL A  24      43.619  47.677 151.579  1.00  0.00           H  
ATOM    318  N   PRO A  25      39.474  46.939 154.215  1.00 63.61           N  
ATOM    319  CA  PRO A  25      38.227  46.519 154.884  1.00 63.98           C  
ATOM    320  C   PRO A  25      37.014  47.409 154.574  1.00 64.15           C  
ATOM    321  O   PRO A  25      35.905  46.884 154.501  1.00 64.02           O  
ATOM    322  CB  PRO A  25      38.567  46.532 156.386  1.00 64.23           C  
ATOM    323  CG  PRO A  25      40.083  46.504 156.437  1.00 64.01           C  
ATOM    324  CD  PRO A  25      40.470  47.323 155.215  1.00 63.64           C  
ATOM    325  HA  PRO A  25      38.012  45.493 154.578  1.00  0.00           H  
ATOM    326  HB2 PRO A  25      38.214  47.449 156.861  1.00  0.00           H  
ATOM    327  HB3 PRO A  25      38.123  45.693 156.923  1.00  0.00           H  
ATOM    328  HG2 PRO A  25      40.486  46.880 157.376  1.00  0.00           H  
ATOM    329  HG3 PRO A  25      40.436  45.479 156.312  1.00  0.00           H  
ATOM    330  HD2 PRO A  25      40.362  48.388 155.417  1.00  0.00           H  
ATOM    331  HD3 PRO A  25      41.504  47.139 154.941  1.00  0.00           H  
ATOM    332  N   GLY A  26      37.249  48.721 154.385  1.00 64.13           N  
ATOM    333  CA  GLY A  26      36.211  49.712 154.118  1.00 64.26           C  
ATOM    334  C   GLY A  26      35.582  49.504 152.735  1.00 63.93           C  
ATOM    335  O   GLY A  26      34.359  49.498 152.627  1.00 63.37           O  
ATOM    336  H   GLY A  26      38.196  49.067 154.456  1.00  0.00           H  
ATOM    337  HA2 GLY A  26      35.442  49.666 154.892  1.00  0.00           H  
ATOM    338  HA3 GLY A  26      36.654  50.707 154.164  1.00  0.00           H  
ATOM    339  N   ASN A  27      36.402  49.320 151.687  1.00 64.35           N  
ATOM    340  CA  ASN A  27      35.925  49.126 150.312  1.00 65.12           C  
ATOM    341  C   ASN A  27      35.401  47.704 150.057  1.00 65.97           C  
ATOM    342  O   ASN A  27      34.519  47.558 149.213  1.00 66.49           O  
ATOM    343  CB  ASN A  27      37.032  49.505 149.316  1.00 64.72           C  
ATOM    344  CG  ASN A  27      37.291  51.006 149.257  1.00 64.70           C  
ATOM    345  ND2 ASN A  27      38.411  51.444 149.826  1.00 64.65           N  
ATOM    346  OD1 ASN A  27      36.497  51.755 148.694  1.00 64.59           O  
ATOM    347  H   ASN A  27      37.405  49.336 151.822  1.00  0.00           H  
ATOM    348  HA  ASN A  27      35.099  49.826 150.172  1.00  0.00           H  
ATOM    349  HB2 ASN A  27      37.956  48.966 149.528  1.00  0.00           H  
ATOM    350  HB3 ASN A  27      36.715  49.223 148.315  1.00  0.00           H  
ATOM    351 HD21 ASN A  27      39.032  50.805 150.305  1.00  0.00           H  
ATOM    352 HD22 ASN A  27      38.642  52.431 149.799  1.00  0.00           H  
ATOM    353  N   VAL A  28      35.879  46.697 150.812  1.00 67.11           N  
ATOM    354  CA  VAL A  28      35.269  45.362 150.862  1.00 67.96           C  
ATOM    355  C   VAL A  28      33.855  45.402 151.480  1.00 69.40           C  
ATOM    356  O   VAL A  28      32.970  44.714 150.977  1.00 69.77           O  
ATOM    357  CB  VAL A  28      36.171  44.338 151.618  1.00 67.72           C  
ATOM    358  CG1 VAL A  28      35.470  43.069 152.156  1.00 68.21           C  
ATOM    359  CG2 VAL A  28      37.355  43.913 150.729  1.00 67.13           C  
ATOM    360  H   VAL A  28      36.625  46.873 151.471  1.00  0.00           H  
ATOM    361  HA  VAL A  28      35.156  45.015 149.833  1.00  0.00           H  
ATOM    362  HB  VAL A  28      36.590  44.846 152.487  1.00  0.00           H  
ATOM    363 HG11 VAL A  28      36.195  42.369 152.573  1.00  0.00           H  
ATOM    364 HG12 VAL A  28      34.765  43.296 152.956  1.00  0.00           H  
ATOM    365 HG13 VAL A  28      34.929  42.548 151.365  1.00  0.00           H  
ATOM    366 HG21 VAL A  28      38.063  43.296 151.282  1.00  0.00           H  
ATOM    367 HG22 VAL A  28      37.013  43.338 149.868  1.00  0.00           H  
ATOM    368 HG23 VAL A  28      37.903  44.772 150.346  1.00  0.00           H  
ATOM    369  N   LEU A  29      33.662  46.245 152.511  1.00 70.47           N  
ATOM    370  CA  LEU A  29      32.375  46.499 153.160  1.00 71.61           C  
ATOM    371  C   LEU A  29      31.380  47.254 152.248  1.00 72.14           C  
ATOM    372  O   LEU A  29      30.184  46.988 152.349  1.00 73.56           O  
ATOM    373  CB  LEU A  29      32.639  47.216 154.508  1.00 71.86           C  
ATOM    374  CG  LEU A  29      31.429  47.374 155.450  1.00 72.74           C  
ATOM    375  CD1 LEU A  29      30.883  46.014 155.924  1.00 73.39           C  
ATOM    376  CD2 LEU A  29      31.765  48.313 156.629  1.00 72.88           C  
ATOM    377  H   LEU A  29      34.447  46.766 152.876  1.00  0.00           H  
ATOM    378  HA  LEU A  29      31.937  45.524 153.378  1.00  0.00           H  
ATOM    379  HB2 LEU A  29      33.413  46.677 155.054  1.00  0.00           H  
ATOM    380  HB3 LEU A  29      33.049  48.203 154.305  1.00  0.00           H  
ATOM    381  HG  LEU A  29      30.637  47.860 154.888  1.00  0.00           H  
ATOM    382 HD11 LEU A  29      30.625  46.002 156.983  1.00  0.00           H  
ATOM    383 HD12 LEU A  29      29.976  45.770 155.375  1.00  0.00           H  
ATOM    384 HD13 LEU A  29      31.592  45.204 155.757  1.00  0.00           H  
ATOM    385 HD21 LEU A  29      31.638  47.838 157.601  1.00  0.00           H  
ATOM    386 HD22 LEU A  29      32.794  48.671 156.586  1.00  0.00           H  
ATOM    387 HD23 LEU A  29      31.123  49.193 156.615  1.00  0.00           H  
ATOM    388  N   VAL A  30      31.878  48.128 151.349  1.00 71.55           N  
ATOM    389  CA  VAL A  30      31.096  48.803 150.302  1.00 71.74           C  
ATOM    390  C   VAL A  30      30.589  47.821 149.227  1.00 72.04           C  
ATOM    391  O   VAL A  30      29.413  47.880 148.869  1.00 71.91           O  
ATOM    392  CB  VAL A  30      31.904  49.947 149.611  1.00 71.44           C  
ATOM    393  CG1 VAL A  30      31.303  50.502 148.298  1.00 71.39           C  
ATOM    394  CG2 VAL A  30      32.127  51.118 150.578  1.00 71.85           C  
ATOM    395  H   VAL A  30      32.872  48.311 151.347  1.00  0.00           H  
ATOM    396  HA  VAL A  30      30.219  49.250 150.771  1.00  0.00           H  
ATOM    397  HB  VAL A  30      32.889  49.557 149.361  1.00  0.00           H  
ATOM    398 HG11 VAL A  30      31.857  51.375 147.952  1.00  0.00           H  
ATOM    399 HG12 VAL A  30      31.337  49.775 147.486  1.00  0.00           H  
ATOM    400 HG13 VAL A  30      30.266  50.809 148.436  1.00  0.00           H  
ATOM    401 HG21 VAL A  30      32.827  51.843 150.162  1.00  0.00           H  
ATOM    402 HG22 VAL A  30      31.187  51.629 150.773  1.00  0.00           H  
ATOM    403 HG23 VAL A  30      32.524  50.795 151.537  1.00  0.00           H  
ATOM    404  N   ILE A  31      31.478  46.926 148.760  1.00 72.68           N  
ATOM    405  CA  ILE A  31      31.177  45.884 147.773  1.00 73.04           C  
ATOM    406  C   ILE A  31      30.173  44.840 148.311  1.00 74.30           C  
ATOM    407  O   ILE A  31      29.270  44.439 147.577  1.00 75.19           O  
ATOM    408  CB  ILE A  31      32.482  45.182 147.282  1.00 72.30           C  
ATOM    409  CG1 ILE A  31      33.378  46.169 146.494  1.00 71.69           C  
ATOM    410  CG2 ILE A  31      32.268  43.898 146.448  1.00 72.55           C  
ATOM    411  CD1 ILE A  31      34.863  45.774 146.471  1.00 71.32           C  
ATOM    412  H   ILE A  31      32.430  46.953 149.099  1.00  0.00           H  
ATOM    413  HA  ILE A  31      30.710  46.372 146.918  1.00  0.00           H  
ATOM    414  HB  ILE A  31      33.036  44.889 148.175  1.00  0.00           H  
ATOM    415 HG12 ILE A  31      33.011  46.269 145.473  1.00  0.00           H  
ATOM    416 HG13 ILE A  31      33.310  47.171 146.916  1.00  0.00           H  
ATOM    417 HG21 ILE A  31      33.216  43.492 146.095  1.00  0.00           H  
ATOM    418 HG22 ILE A  31      31.792  43.103 147.022  1.00  0.00           H  
ATOM    419 HG23 ILE A  31      31.650  44.097 145.572  1.00  0.00           H  
ATOM    420 HD11 ILE A  31      35.481  46.617 146.165  1.00  0.00           H  
ATOM    421 HD12 ILE A  31      35.211  45.459 147.454  1.00  0.00           H  
ATOM    422 HD13 ILE A  31      35.048  44.957 145.775  1.00  0.00           H  
ATOM    423  N   TRP A  32      30.325  44.474 149.597  1.00 74.87           N  
ATOM    424  CA  TRP A  32      29.422  43.606 150.358  1.00 75.64           C  
ATOM    425  C   TRP A  32      28.035  44.252 150.519  1.00 75.64           C  
ATOM    426  O   TRP A  32      27.036  43.574 150.284  1.00 75.79           O  
ATOM    427  CB  TRP A  32      30.095  43.296 151.716  1.00 76.34           C  
ATOM    428  CG  TRP A  32      29.577  42.196 152.608  1.00 77.67           C  
ATOM    429  CD1 TRP A  32      28.294  41.798 152.789  1.00 78.75           C  
ATOM    430  CD2 TRP A  32      30.368  41.389 153.535  1.00 78.23           C  
ATOM    431  CE2 TRP A  32      29.496  40.489 154.220  1.00 79.00           C  
ATOM    432  CE3 TRP A  32      31.743  41.320 153.863  1.00 77.86           C  
ATOM    433  NE1 TRP A  32      28.245  40.787 153.726  1.00 79.50           N  
ATOM    434  CZ2 TRP A  32      29.963  39.563 155.168  1.00 79.34           C  
ATOM    435  CZ3 TRP A  32      32.224  40.394 154.811  1.00 77.95           C  
ATOM    436  CH2 TRP A  32      31.337  39.517 155.465  1.00 78.93           C  
ATOM    437  H   TRP A  32      31.111  44.843 150.115  1.00  0.00           H  
ATOM    438  HA  TRP A  32      29.318  42.675 149.799  1.00  0.00           H  
ATOM    439  HB2 TRP A  32      31.127  43.013 151.513  1.00  0.00           H  
ATOM    440  HB3 TRP A  32      30.155  44.203 152.317  1.00  0.00           H  
ATOM    441  HD1 TRP A  32      27.431  42.205 152.291  1.00  0.00           H  
ATOM    442  HE1 TRP A  32      27.383  40.342 154.007  1.00  0.00           H  
ATOM    443  HE3 TRP A  32      32.440  41.984 153.371  1.00  0.00           H  
ATOM    444  HZ2 TRP A  32      29.277  38.892 155.661  1.00  0.00           H  
ATOM    445  HZ3 TRP A  32      33.280  40.358 155.037  1.00  0.00           H  
ATOM    446  HH2 TRP A  32      31.710  38.812 156.194  1.00  0.00           H  
ATOM    447  N   ALA A  33      28.003  45.550 150.873  1.00 75.72           N  
ATOM    448  CA  ALA A  33      26.781  46.322 151.093  1.00 76.48           C  
ATOM    449  C   ALA A  33      25.875  46.460 149.859  1.00 76.80           C  
ATOM    450  O   ALA A  33      24.659  46.359 150.010  1.00 77.53           O  
ATOM    451  CB  ALA A  33      27.121  47.694 151.690  1.00 76.45           C  
ATOM    452  H   ALA A  33      28.871  46.039 151.046  1.00  0.00           H  
ATOM    453  HA  ALA A  33      26.218  45.775 151.844  1.00  0.00           H  
ATOM    454  HB1 ALA A  33      26.234  48.320 151.789  1.00  0.00           H  
ATOM    455  HB2 ALA A  33      27.550  47.585 152.686  1.00  0.00           H  
ATOM    456  HB3 ALA A  33      27.840  48.231 151.072  1.00  0.00           H  
ATOM    457  N   VAL A  34      26.471  46.645 148.669  1.00 76.66           N  
ATOM    458  CA  VAL A  34      25.745  46.684 147.395  1.00 76.84           C  
ATOM    459  C   VAL A  34      25.219  45.295 146.968  1.00 77.44           C  
ATOM    460  O   VAL A  34      24.132  45.222 146.395  1.00 77.23           O  
ATOM    461  CB  VAL A  34      26.611  47.305 146.258  1.00 76.12           C  
ATOM    462  CG1 VAL A  34      26.040  47.140 144.831  1.00 76.23           C  
ATOM    463  CG2 VAL A  34      26.871  48.796 146.532  1.00 75.96           C  
ATOM    464  H   VAL A  34      27.477  46.730 148.619  1.00  0.00           H  
ATOM    465  HA  VAL A  34      24.871  47.322 147.530  1.00  0.00           H  
ATOM    466  HB  VAL A  34      27.584  46.811 146.267  1.00  0.00           H  
ATOM    467 HG11 VAL A  34      26.565  47.764 144.109  1.00  0.00           H  
ATOM    468 HG12 VAL A  34      26.121  46.112 144.477  1.00  0.00           H  
ATOM    469 HG13 VAL A  34      24.991  47.423 144.793  1.00  0.00           H  
ATOM    470 HG21 VAL A  34      27.472  49.256 145.749  1.00  0.00           H  
ATOM    471 HG22 VAL A  34      25.939  49.357 146.601  1.00  0.00           H  
ATOM    472 HG23 VAL A  34      27.408  48.935 147.467  1.00  0.00           H  
ATOM    473  N   LYS A  35      25.977  44.227 147.277  1.00 78.68           N  
ATOM    474  CA  LYS A  35      25.605  42.844 146.975  1.00 80.41           C  
ATOM    475  C   LYS A  35      24.416  42.339 147.816  1.00 81.95           C  
ATOM    476  O   LYS A  35      23.520  41.713 147.251  1.00 82.50           O  
ATOM    477  CB  LYS A  35      26.851  41.937 147.090  1.00 80.73           C  
ATOM    478  CG  LYS A  35      26.587  40.451 146.775  1.00 82.24           C  
ATOM    479  CD  LYS A  35      27.869  39.610 146.729  1.00 82.96           C  
ATOM    480  CE  LYS A  35      27.579  38.132 146.427  1.00 84.19           C  
ATOM    481  NZ  LYS A  35      28.819  37.342 146.357  1.00 84.54           N1+
ATOM    482  H   LYS A  35      26.859  44.361 147.752  1.00  0.00           H  
ATOM    483  HA  LYS A  35      25.289  42.821 145.930  1.00  0.00           H  
ATOM    484  HB2 LYS A  35      27.612  42.309 146.403  1.00  0.00           H  
ATOM    485  HB3 LYS A  35      27.282  42.018 148.088  1.00  0.00           H  
ATOM    486  HG2 LYS A  35      25.919  40.025 147.525  1.00  0.00           H  
ATOM    487  HG3 LYS A  35      26.067  40.371 145.820  1.00  0.00           H  
ATOM    488  HD2 LYS A  35      28.541  40.015 145.971  1.00  0.00           H  
ATOM    489  HD3 LYS A  35      28.394  39.696 147.682  1.00  0.00           H  
ATOM    490  HE2 LYS A  35      26.935  37.707 147.198  1.00  0.00           H  
ATOM    491  HE3 LYS A  35      27.051  38.037 145.477  1.00  0.00           H  
ATOM    492  HZ1 LYS A  35      28.595  36.378 146.158  1.00  0.00           H  
ATOM    493  HZ2 LYS A  35      29.410  37.706 145.623  1.00  0.00           H  
ATOM    494  HZ3 LYS A  35      29.307  37.399 147.240  1.00  0.00           H  
ATOM    495  N   VAL A  36      24.430  42.611 149.133  1.00 82.95           N  
ATOM    496  CA  VAL A  36      23.407  42.138 150.071  1.00 83.74           C  
ATOM    497  C   VAL A  36      22.102  42.964 150.022  1.00 84.50           C  
ATOM    498  O   VAL A  36      21.030  42.380 150.182  1.00 85.61           O  
ATOM    499  CB  VAL A  36      23.955  42.080 151.530  1.00 84.11           C  
ATOM    500  CG1 VAL A  36      24.185  43.453 152.190  1.00 83.87           C  
ATOM    501  CG2 VAL A  36      23.089  41.205 152.456  1.00 85.56           C  
ATOM    502  H   VAL A  36      25.207  43.123 149.532  1.00  0.00           H  
ATOM    503  HA  VAL A  36      23.149  41.117 149.782  1.00  0.00           H  
ATOM    504  HB  VAL A  36      24.932  41.598 151.473  1.00  0.00           H  
ATOM    505 HG11 VAL A  36      24.736  43.350 153.125  1.00  0.00           H  
ATOM    506 HG12 VAL A  36      24.763  44.102 151.538  1.00  0.00           H  
ATOM    507 HG13 VAL A  36      23.249  43.962 152.420  1.00  0.00           H  
ATOM    508 HG21 VAL A  36      23.548  41.107 153.441  1.00  0.00           H  
ATOM    509 HG22 VAL A  36      22.094  41.625 152.602  1.00  0.00           H  
ATOM    510 HG23 VAL A  36      22.972  40.200 152.051  1.00  0.00           H  
ATOM    511  N   ASN A  37      22.205  44.286 149.787  1.00 85.18           N  
ATOM    512  CA  ASN A  37      21.062  45.198 149.774  1.00 86.56           C  
ATOM    513  C   ASN A  37      20.543  45.379 148.337  1.00 88.30           C  
ATOM    514  O   ASN A  37      21.284  45.846 147.472  1.00 88.09           O  
ATOM    515  CB  ASN A  37      21.469  46.555 150.401  1.00 85.71           C  
ATOM    516  CG  ASN A  37      20.293  47.432 150.855  1.00 85.81           C  
ATOM    517  ND2 ASN A  37      20.595  48.535 151.541  1.00 85.41           N  
ATOM    518  OD1 ASN A  37      19.130  47.136 150.593  1.00 86.10           O  
ATOM    519  H   ASN A  37      23.113  44.703 149.635  1.00  0.00           H  
ATOM    520  HA  ASN A  37      20.237  44.787 150.361  1.00  0.00           H  
ATOM    521  HB2 ASN A  37      22.065  46.363 151.295  1.00  0.00           H  
ATOM    522  HB3 ASN A  37      22.109  47.122 149.725  1.00  0.00           H  
ATOM    523 HD21 ASN A  37      21.555  48.740 151.784  1.00  0.00           H  
ATOM    524 HD22 ASN A  37      19.861  49.147 151.866  1.00  0.00           H  
ATOM    525  N   GLN A  38      19.257  45.049 148.134  1.00 91.23           N  
ATOM    526  CA  GLN A  38      18.536  45.243 146.873  1.00 93.11           C  
ATOM    527  C   GLN A  38      18.099  46.701 146.628  1.00 94.17           C  
ATOM    528  O   GLN A  38      17.827  47.046 145.479  1.00 95.25           O  
ATOM    529  CB  GLN A  38      17.336  44.278 146.807  1.00 94.96           C  
ATOM    530  CG  GLN A  38      17.761  42.797 146.753  1.00 95.88           C  
ATOM    531  CD  GLN A  38      16.585  41.832 146.576  1.00 97.54           C  
ATOM    532  NE2 GLN A  38      16.732  40.604 147.077  1.00 98.12           N  
ATOM    533  OE1 GLN A  38      15.569  42.169 145.972  1.00 98.44           O  
ATOM    534  H   GLN A  38      18.716  44.677 148.901  1.00  0.00           H  
ATOM    535  HA  GLN A  38      19.212  44.981 146.056  1.00  0.00           H  
ATOM    536  HB2 GLN A  38      16.678  44.443 147.662  1.00  0.00           H  
ATOM    537  HB3 GLN A  38      16.744  44.512 145.919  1.00  0.00           H  
ATOM    538  HG2 GLN A  38      18.447  42.645 145.920  1.00  0.00           H  
ATOM    539  HG3 GLN A  38      18.307  42.533 147.659  1.00  0.00           H  
ATOM    540 HE21 GLN A  38      17.575  40.346 147.569  1.00  0.00           H  
ATOM    541 HE22 GLN A  38      15.988  39.928 146.977  1.00  0.00           H  
ATOM    542  N   ALA A  39      18.078  47.543 147.680  1.00 95.65           N  
ATOM    543  CA  ALA A  39      17.861  48.992 147.580  1.00 96.75           C  
ATOM    544  C   ALA A  39      19.083  49.758 147.031  1.00 97.53           C  
ATOM    545  O   ALA A  39      18.936  50.923 146.661  1.00 98.32           O  
ATOM    546  CB  ALA A  39      17.459  49.540 148.957  1.00 97.14           C  
ATOM    547  H   ALA A  39      18.308  47.192 148.601  1.00  0.00           H  
ATOM    548  HA  ALA A  39      17.028  49.164 146.895  1.00  0.00           H  
ATOM    549  HB1 ALA A  39      17.148  50.584 148.890  1.00  0.00           H  
ATOM    550  HB2 ALA A  39      16.623  48.979 149.377  1.00  0.00           H  
ATOM    551  HB3 ALA A  39      18.284  49.492 149.667  1.00  0.00           H  
ATOM    552  N   LEU A  40      20.246  49.085 146.977  1.00 98.16           N  
ATOM    553  CA  LEU A  40      21.495  49.564 146.387  1.00 97.57           C  
ATOM    554  C   LEU A  40      21.758  48.894 145.021  1.00 97.63           C  
ATOM    555  O   LEU A  40      22.913  48.815 144.612  1.00 96.77           O  
ATOM    556  CB  LEU A  40      22.658  49.310 147.384  1.00 97.03           C  
ATOM    557  CG  LEU A  40      22.563  50.082 148.719  1.00 97.17           C  
ATOM    558  CD1 LEU A  40      23.700  49.677 149.684  1.00 96.46           C  
ATOM    559  CD2 LEU A  40      22.528  51.603 148.488  1.00 97.37           C  
ATOM    560  H   LEU A  40      20.266  48.130 147.307  1.00  0.00           H  
ATOM    561  HA  LEU A  40      21.426  50.632 146.184  1.00  0.00           H  
ATOM    562  HB2 LEU A  40      22.715  48.241 147.591  1.00  0.00           H  
ATOM    563  HB3 LEU A  40      23.607  49.576 146.917  1.00  0.00           H  
ATOM    564  HG  LEU A  40      21.626  49.809 149.205  1.00  0.00           H  
ATOM    565 HD11 LEU A  40      23.308  49.151 150.554  1.00  0.00           H  
ATOM    566 HD12 LEU A  40      24.420  49.015 149.204  1.00  0.00           H  
ATOM    567 HD13 LEU A  40      24.267  50.528 150.059  1.00  0.00           H  
ATOM    568 HD21 LEU A  40      23.123  52.165 149.207  1.00  0.00           H  
ATOM    569 HD22 LEU A  40      22.903  51.857 147.500  1.00  0.00           H  
ATOM    570 HD23 LEU A  40      21.508  51.975 148.545  1.00  0.00           H  
ATOM    571  N   ARG A  41      20.704  48.430 144.325  1.00 98.51           N  
ATOM    572  CA  ARG A  41      20.808  47.727 143.044  1.00 98.96           C  
ATOM    573  C   ARG A  41      20.358  48.641 141.888  1.00 98.26           C  
ATOM    574  O   ARG A  41      19.405  48.327 141.177  1.00 99.58           O  
ATOM    575  CB  ARG A  41      20.037  46.395 143.156  1.00100.87           C  
ATOM    576  CG  ARG A  41      20.372  45.368 142.058  1.00102.18           C  
ATOM    577  CD  ARG A  41      19.920  43.944 142.417  1.00103.33           C  
ATOM    578  NE  ARG A  41      20.717  43.390 143.524  1.00103.85           N  
ATOM    579  CZ  ARG A  41      20.524  42.205 144.125  1.00106.17           C  
ATOM    580  NH1 ARG A  41      19.565  41.362 143.714  1.00107.42           N  
ATOM    581  NH2 ARG A  41      21.307  41.860 145.155  1.00106.56           N1+
ATOM    582  H   ARG A  41      19.772  48.528 144.704  1.00  0.00           H  
ATOM    583  HA  ARG A  41      21.850  47.476 142.835  1.00  0.00           H  
ATOM    584  HB2 ARG A  41      20.289  45.956 144.121  1.00  0.00           H  
ATOM    585  HB3 ARG A  41      18.961  46.572 143.180  1.00  0.00           H  
ATOM    586  HG2 ARG A  41      20.029  45.666 141.067  1.00  0.00           H  
ATOM    587  HG3 ARG A  41      21.461  45.338 141.993  1.00  0.00           H  
ATOM    588  HD2 ARG A  41      18.907  44.003 142.819  1.00  0.00           H  
ATOM    589  HD3 ARG A  41      19.873  43.294 141.543  1.00  0.00           H  
ATOM    590  HE  ARG A  41      21.464  43.980 143.863  1.00  0.00           H  
ATOM    591 HH11 ARG A  41      18.971  41.616 142.939  1.00  0.00           H  
ATOM    592 HH12 ARG A  41      19.431  40.471 144.170  1.00  0.00           H  
ATOM    593 HH21 ARG A  41      22.032  42.482 145.487  1.00  0.00           H  
ATOM    594 HH22 ARG A  41      21.186  40.972 145.619  1.00  0.00           H  
ATOM    595  N   ASP A  42      21.073  49.768 141.747  1.00 96.24           N  
ATOM    596  CA  ASP A  42      20.884  50.794 140.718  1.00 94.34           C  
ATOM    597  C   ASP A  42      22.254  51.041 140.056  1.00 91.65           C  
ATOM    598  O   ASP A  42      23.286  50.670 140.619  1.00 92.32           O  
ATOM    599  CB  ASP A  42      20.311  52.091 141.354  1.00 95.34           C  
ATOM    600  CG  ASP A  42      19.407  52.934 140.444  1.00 96.91           C  
ATOM    601  OD1 ASP A  42      19.598  52.912 139.208  1.00 97.72           O  
ATOM    602  OD2 ASP A  42      18.576  53.673 141.019  1.00 98.14           O1-
ATOM    603  H   ASP A  42      21.856  49.922 142.366  1.00  0.00           H  
ATOM    604  HA  ASP A  42      20.206  50.419 139.948  1.00  0.00           H  
ATOM    605  HB2 ASP A  42      19.723  51.816 142.231  1.00  0.00           H  
ATOM    606  HB3 ASP A  42      21.116  52.739 141.700  1.00  0.00           H  
ATOM    607  N   ALA A  43      22.236  51.660 138.863  1.00 88.80           N  
ATOM    608  CA  ALA A  43      23.403  51.909 138.010  1.00 85.77           C  
ATOM    609  C   ALA A  43      24.542  52.693 138.688  1.00 82.88           C  
ATOM    610  O   ALA A  43      25.695  52.295 138.536  1.00 82.01           O  
ATOM    611  CB  ALA A  43      22.949  52.590 136.713  1.00 86.24           C  
ATOM    612  H   ALA A  43      21.346  51.979 138.500  1.00  0.00           H  
ATOM    613  HA  ALA A  43      23.809  50.931 137.742  1.00  0.00           H  
ATOM    614  HB1 ALA A  43      23.797  52.864 136.083  1.00  0.00           H  
ATOM    615  HB2 ALA A  43      22.308  51.930 136.129  1.00  0.00           H  
ATOM    616  HB3 ALA A  43      22.382  53.497 136.920  1.00  0.00           H  
ATOM    617  N   THR A  44      24.197  53.733 139.472  1.00 80.59           N  
ATOM    618  CA  THR A  44      25.113  54.523 140.308  1.00 78.68           C  
ATOM    619  C   THR A  44      25.914  53.643 141.291  1.00 77.75           C  
ATOM    620  O   THR A  44      27.121  53.839 141.413  1.00 76.58           O  
ATOM    621  CB  THR A  44      24.326  55.591 141.131  1.00 78.54           C  
ATOM    622  CG2 THR A  44      25.032  56.218 142.353  1.00 78.14           C  
ATOM    623  OG1 THR A  44      23.980  56.668 140.283  1.00 78.57           O  
ATOM    624  H   THR A  44      23.224  54.004 139.505  1.00  0.00           H  
ATOM    625  HA  THR A  44      25.821  55.026 139.647  1.00  0.00           H  
ATOM    626  HB  THR A  44      23.391  55.149 141.479  1.00  0.00           H  
ATOM    627  HG1 THR A  44      23.631  56.319 139.449  1.00  0.00           H  
ATOM    628 HG21 THR A  44      24.433  57.028 142.771  1.00  0.00           H  
ATOM    629 HG22 THR A  44      25.179  55.497 143.157  1.00  0.00           H  
ATOM    630 HG23 THR A  44      26.005  56.629 142.083  1.00  0.00           H  
ATOM    631  N   PHE A  45      25.236  52.683 141.942  1.00 78.14           N  
ATOM    632  CA  PHE A  45      25.836  51.773 142.917  1.00 77.72           C  
ATOM    633  C   PHE A  45      26.695  50.665 142.285  1.00 76.58           C  
ATOM    634  O   PHE A  45      27.626  50.199 142.939  1.00 76.71           O  
ATOM    635  CB  PHE A  45      24.749  51.193 143.835  1.00 79.00           C  
ATOM    636  CG  PHE A  45      23.996  52.244 144.632  1.00 80.35           C  
ATOM    637  CD1 PHE A  45      24.657  53.001 145.622  1.00 80.65           C  
ATOM    638  CD2 PHE A  45      22.656  52.549 144.315  1.00 81.89           C  
ATOM    639  CE1 PHE A  45      23.988  54.032 146.270  1.00 81.73           C  
ATOM    640  CE2 PHE A  45      21.999  53.572 144.985  1.00 82.88           C  
ATOM    641  CZ  PHE A  45      22.664  54.314 145.954  1.00 82.69           C  
ATOM    642  H   PHE A  45      24.251  52.553 141.759  1.00  0.00           H  
ATOM    643  HA  PHE A  45      26.493  52.366 143.548  1.00  0.00           H  
ATOM    644  HB2 PHE A  45      24.041  50.622 143.235  1.00  0.00           H  
ATOM    645  HB3 PHE A  45      25.195  50.488 144.537  1.00  0.00           H  
ATOM    646  HD1 PHE A  45      25.686  52.787 145.872  1.00  0.00           H  
ATOM    647  HD2 PHE A  45      22.139  51.982 143.557  1.00  0.00           H  
ATOM    648  HE1 PHE A  45      24.497  54.613 147.026  1.00  0.00           H  
ATOM    649  HE2 PHE A  45      20.971  53.797 144.742  1.00  0.00           H  
ATOM    650  HZ  PHE A  45      22.149  55.114 146.466  1.00  0.00           H  
ATOM    651  N   CYS A  46      26.406  50.295 141.024  1.00 75.54           N  
ATOM    652  CA  CYS A  46      27.210  49.364 140.225  1.00 74.32           C  
ATOM    653  C   CYS A  46      28.562  49.983 139.817  1.00 72.24           C  
ATOM    654  O   CYS A  46      29.565  49.270 139.796  1.00 70.44           O  
ATOM    655  CB  CYS A  46      26.453  48.873 138.974  1.00 75.28           C  
ATOM    656  SG  CYS A  46      24.995  47.906 139.457  1.00 77.55           S  
ATOM    657  H   CYS A  46      25.609  50.708 140.558  1.00  0.00           H  
ATOM    658  HA  CYS A  46      27.430  48.494 140.846  1.00  0.00           H  
ATOM    659  HB2 CYS A  46      26.139  49.706 138.345  1.00  0.00           H  
ATOM    660  HB3 CYS A  46      27.092  48.235 138.362  1.00  0.00           H  
ATOM    661  HG  CYS A  46      24.580  47.642 138.215  1.00  0.00           H  
ATOM    662  N   PHE A  47      28.573  51.301 139.548  1.00 71.38           N  
ATOM    663  CA  PHE A  47      29.785  52.082 139.290  1.00 70.63           C  
ATOM    664  C   PHE A  47      30.583  52.373 140.578  1.00 70.14           C  
ATOM    665  O   PHE A  47      31.804  52.496 140.498  1.00 70.44           O  
ATOM    666  CB  PHE A  47      29.414  53.400 138.584  1.00 70.42           C  
ATOM    667  CG  PHE A  47      28.664  53.285 137.266  1.00 70.63           C  
ATOM    668  CD1 PHE A  47      29.130  52.438 136.239  1.00 70.57           C  
ATOM    669  CD2 PHE A  47      27.546  54.108 137.013  1.00 71.12           C  
ATOM    670  CE1 PHE A  47      28.438  52.356 135.037  1.00 70.94           C  
ATOM    671  CE2 PHE A  47      26.861  54.001 135.810  1.00 71.31           C  
ATOM    672  CZ  PHE A  47      27.300  53.123 134.829  1.00 71.23           C  
ATOM    673  H   PHE A  47      27.705  51.819 139.561  1.00  0.00           H  
ATOM    674  HA  PHE A  47      30.434  51.504 138.630  1.00  0.00           H  
ATOM    675  HB2 PHE A  47      28.794  53.980 139.265  1.00  0.00           H  
ATOM    676  HB3 PHE A  47      30.317  53.983 138.398  1.00  0.00           H  
ATOM    677  HD1 PHE A  47      30.022  51.851 136.387  1.00  0.00           H  
ATOM    678  HD2 PHE A  47      27.196  54.801 137.763  1.00  0.00           H  
ATOM    679  HE1 PHE A  47      28.786  51.700 134.254  1.00  0.00           H  
ATOM    680  HE2 PHE A  47      25.982  54.602 135.634  1.00  0.00           H  
ATOM    681  HZ  PHE A  47      26.765  53.050 133.894  1.00  0.00           H  
ATOM    682  N   ILE A  48      29.899  52.445 141.737  1.00 69.91           N  
ATOM    683  CA  ILE A  48      30.515  52.553 143.065  1.00 69.86           C  
ATOM    684  C   ILE A  48      31.232  51.257 143.495  1.00 68.84           C  
ATOM    685  O   ILE A  48      32.259  51.353 144.164  1.00 68.02           O  
ATOM    686  CB  ILE A  48      29.489  53.011 144.151  1.00 71.08           C  
ATOM    687  CG1 ILE A  48      29.163  54.511 143.960  1.00 71.31           C  
ATOM    688  CG2 ILE A  48      29.871  52.716 145.621  1.00 71.20           C  
ATOM    689  CD1 ILE A  48      27.942  55.010 144.745  1.00 71.84           C  
ATOM    690  H   ILE A  48      28.892  52.370 141.720  1.00  0.00           H  
ATOM    691  HA  ILE A  48      31.281  53.328 142.999  1.00  0.00           H  
ATOM    692  HB  ILE A  48      28.575  52.456 143.968  1.00  0.00           H  
ATOM    693 HG12 ILE A  48      30.031  55.110 144.231  1.00  0.00           H  
ATOM    694 HG13 ILE A  48      28.995  54.723 142.906  1.00  0.00           H  
ATOM    695 HG21 ILE A  48      29.163  53.157 146.321  1.00  0.00           H  
ATOM    696 HG22 ILE A  48      29.879  51.647 145.832  1.00  0.00           H  
ATOM    697 HG23 ILE A  48      30.859  53.109 145.859  1.00  0.00           H  
ATOM    698 HD11 ILE A  48      27.492  55.871 144.253  1.00  0.00           H  
ATOM    699 HD12 ILE A  48      27.174  54.243 144.824  1.00  0.00           H  
ATOM    700 HD13 ILE A  48      28.218  55.315 145.755  1.00  0.00           H  
ATOM    701  N   VAL A  49      30.727  50.085 143.064  1.00 68.75           N  
ATOM    702  CA  VAL A  49      31.410  48.795 143.211  1.00 68.26           C  
ATOM    703  C   VAL A  49      32.689  48.719 142.356  1.00 67.71           C  
ATOM    704  O   VAL A  49      33.699  48.234 142.859  1.00 67.68           O  
ATOM    705  CB  VAL A  49      30.471  47.594 142.880  1.00 68.17           C  
ATOM    706  CG1 VAL A  49      31.163  46.239 142.606  1.00 67.91           C  
ATOM    707  CG2 VAL A  49      29.441  47.404 143.999  1.00 68.62           C  
ATOM    708  H   VAL A  49      29.861  50.076 142.545  1.00  0.00           H  
ATOM    709  HA  VAL A  49      31.713  48.703 144.256  1.00  0.00           H  
ATOM    710  HB  VAL A  49      29.910  47.845 141.980  1.00  0.00           H  
ATOM    711 HG11 VAL A  49      30.428  45.440 142.495  1.00  0.00           H  
ATOM    712 HG12 VAL A  49      31.746  46.252 141.685  1.00  0.00           H  
ATOM    713 HG13 VAL A  49      31.828  45.958 143.423  1.00  0.00           H  
ATOM    714 HG21 VAL A  49      28.727  46.620 143.752  1.00  0.00           H  
ATOM    715 HG22 VAL A  49      29.923  47.132 144.936  1.00  0.00           H  
ATOM    716 HG23 VAL A  49      28.881  48.319 144.177  1.00  0.00           H  
ATOM    717  N   SER A  50      32.642  49.235 141.114  1.00 67.01           N  
ATOM    718  CA  SER A  50      33.794  49.328 140.210  1.00 65.95           C  
ATOM    719  C   SER A  50      34.898  50.265 140.744  1.00 65.00           C  
ATOM    720  O   SER A  50      36.076  49.921 140.650  1.00 64.54           O  
ATOM    721  CB  SER A  50      33.297  49.739 138.807  1.00 66.16           C  
ATOM    722  OG  SER A  50      34.344  49.769 137.858  1.00 66.00           O  
ATOM    723  H   SER A  50      31.771  49.613 140.769  1.00  0.00           H  
ATOM    724  HA  SER A  50      34.224  48.327 140.131  1.00  0.00           H  
ATOM    725  HB2 SER A  50      32.538  49.039 138.454  1.00  0.00           H  
ATOM    726  HB3 SER A  50      32.830  50.723 138.830  1.00  0.00           H  
ATOM    727  HG  SER A  50      34.934  50.497 138.069  1.00  0.00           H  
ATOM    728  N   LEU A  51      34.486  51.402 141.334  1.00 64.50           N  
ATOM    729  CA  LEU A  51      35.345  52.362 142.029  1.00 63.86           C  
ATOM    730  C   LEU A  51      35.974  51.765 143.302  1.00 63.66           C  
ATOM    731  O   LEU A  51      37.177  51.921 143.499  1.00 63.03           O  
ATOM    732  CB  LEU A  51      34.525  53.653 142.294  1.00 63.94           C  
ATOM    733  CG  LEU A  51      35.147  54.744 143.204  1.00 63.91           C  
ATOM    734  CD1 LEU A  51      36.525  55.232 142.714  1.00 63.54           C  
ATOM    735  CD2 LEU A  51      34.157  55.909 143.425  1.00 64.27           C  
ATOM    736  H   LEU A  51      33.497  51.615 141.344  1.00  0.00           H  
ATOM    737  HA  LEU A  51      36.161  52.605 141.346  1.00  0.00           H  
ATOM    738  HB2 LEU A  51      34.268  54.102 141.334  1.00  0.00           H  
ATOM    739  HB3 LEU A  51      33.576  53.360 142.742  1.00  0.00           H  
ATOM    740  HG  LEU A  51      35.305  54.294 144.186  1.00  0.00           H  
ATOM    741 HD11 LEU A  51      37.269  55.149 143.508  1.00  0.00           H  
ATOM    742 HD12 LEU A  51      36.891  54.640 141.881  1.00  0.00           H  
ATOM    743 HD13 LEU A  51      36.521  56.270 142.381  1.00  0.00           H  
ATOM    744 HD21 LEU A  51      34.549  56.870 143.092  1.00  0.00           H  
ATOM    745 HD22 LEU A  51      33.214  55.754 142.899  1.00  0.00           H  
ATOM    746 HD23 LEU A  51      33.921  56.016 144.484  1.00  0.00           H  
ATOM    747  N   ALA A  52      35.161  51.060 144.110  1.00 63.94           N  
ATOM    748  CA  ALA A  52      35.585  50.386 145.337  1.00 63.94           C  
ATOM    749  C   ALA A  52      36.565  49.227 145.093  1.00 63.43           C  
ATOM    750  O   ALA A  52      37.492  49.080 145.880  1.00 63.12           O  
ATOM    751  CB  ALA A  52      34.356  49.910 146.123  1.00 64.44           C  
ATOM    752  H   ALA A  52      34.177  50.990 143.886  1.00  0.00           H  
ATOM    753  HA  ALA A  52      36.101  51.127 145.951  1.00  0.00           H  
ATOM    754  HB1 ALA A  52      34.643  49.401 147.044  1.00  0.00           H  
ATOM    755  HB2 ALA A  52      33.727  50.753 146.407  1.00  0.00           H  
ATOM    756  HB3 ALA A  52      33.747  49.221 145.539  1.00  0.00           H  
ATOM    757  N   VAL A  53      36.386  48.458 144.003  1.00 63.37           N  
ATOM    758  CA  VAL A  53      37.302  47.392 143.571  1.00 63.14           C  
ATOM    759  C   VAL A  53      38.707  47.919 143.209  1.00 63.09           C  
ATOM    760  O   VAL A  53      39.692  47.265 143.553  1.00 62.57           O  
ATOM    761  CB  VAL A  53      36.702  46.571 142.386  1.00 62.80           C  
ATOM    762  CG1 VAL A  53      37.702  45.765 141.526  1.00 62.40           C  
ATOM    763  CG2 VAL A  53      35.614  45.608 142.894  1.00 63.23           C  
ATOM    764  H   VAL A  53      35.582  48.620 143.410  1.00  0.00           H  
ATOM    765  HA  VAL A  53      37.428  46.719 144.422  1.00  0.00           H  
ATOM    766  HB  VAL A  53      36.211  47.277 141.714  1.00  0.00           H  
ATOM    767 HG11 VAL A  53      37.180  45.168 140.777  1.00  0.00           H  
ATOM    768 HG12 VAL A  53      38.394  46.407 140.981  1.00  0.00           H  
ATOM    769 HG13 VAL A  53      38.290  45.081 142.139  1.00  0.00           H  
ATOM    770 HG21 VAL A  53      35.078  45.145 142.066  1.00  0.00           H  
ATOM    771 HG22 VAL A  53      36.050  44.808 143.494  1.00  0.00           H  
ATOM    772 HG23 VAL A  53      34.878  46.113 143.517  1.00  0.00           H  
ATOM    773  N   ALA A  54      38.775  49.106 142.578  1.00 63.60           N  
ATOM    774  CA  ALA A  54      40.028  49.812 142.304  1.00 63.50           C  
ATOM    775  C   ALA A  54      40.718  50.315 143.585  1.00 63.44           C  
ATOM    776  O   ALA A  54      41.941  50.232 143.670  1.00 63.36           O  
ATOM    777  CB  ALA A  54      39.771  50.961 141.317  1.00 63.54           C  
ATOM    778  H   ALA A  54      37.924  49.591 142.329  1.00  0.00           H  
ATOM    779  HA  ALA A  54      40.704  49.101 141.829  1.00  0.00           H  
ATOM    780  HB1 ALA A  54      40.706  51.439 141.026  1.00  0.00           H  
ATOM    781  HB2 ALA A  54      39.291  50.604 140.406  1.00  0.00           H  
ATOM    782  HB3 ALA A  54      39.130  51.731 141.745  1.00  0.00           H  
ATOM    783  N   ASP A  55      39.921  50.775 144.564  1.00 63.47           N  
ATOM    784  CA  ASP A  55      40.366  51.223 145.887  1.00 63.59           C  
ATOM    785  C   ASP A  55      40.839  50.086 146.814  1.00 62.53           C  
ATOM    786  O   ASP A  55      41.815  50.297 147.535  1.00 63.05           O  
ATOM    787  CB  ASP A  55      39.314  52.105 146.593  1.00 64.82           C  
ATOM    788  CG  ASP A  55      38.918  53.379 145.840  1.00 65.53           C  
ATOM    789  OD1 ASP A  55      39.793  53.937 145.140  1.00 65.34           O  
ATOM    790  OD2 ASP A  55      37.782  53.841 146.083  1.00 66.34           O1-
ATOM    791  H   ASP A  55      38.925  50.828 144.397  1.00  0.00           H  
ATOM    792  HA  ASP A  55      41.247  51.844 145.716  1.00  0.00           H  
ATOM    793  HB2 ASP A  55      38.411  51.507 146.705  1.00  0.00           H  
ATOM    794  HB3 ASP A  55      39.645  52.387 147.589  1.00  0.00           H  
ATOM    795  N   VAL A  56      40.205  48.896 146.749  1.00 61.28           N  
ATOM    796  CA  VAL A  56      40.685  47.667 147.403  1.00 60.20           C  
ATOM    797  C   VAL A  56      42.073  47.273 146.873  1.00 58.81           C  
ATOM    798  O   VAL A  56      42.963  47.002 147.674  1.00 58.20           O  
ATOM    799  CB  VAL A  56      39.725  46.441 147.223  1.00 60.18           C  
ATOM    800  CG1 VAL A  56      40.334  45.059 147.563  1.00 60.08           C  
ATOM    801  CG2 VAL A  56      38.436  46.598 148.039  1.00 60.52           C  
ATOM    802  H   VAL A  56      39.383  48.803 146.165  1.00  0.00           H  
ATOM    803  HA  VAL A  56      40.780  47.880 148.471  1.00  0.00           H  
ATOM    804  HB  VAL A  56      39.424  46.400 146.175  1.00  0.00           H  
ATOM    805 HG11 VAL A  56      39.577  44.275 147.535  1.00  0.00           H  
ATOM    806 HG12 VAL A  56      41.108  44.758 146.857  1.00  0.00           H  
ATOM    807 HG13 VAL A  56      40.769  45.056 148.563  1.00  0.00           H  
ATOM    808 HG21 VAL A  56      37.787  45.728 147.939  1.00  0.00           H  
ATOM    809 HG22 VAL A  56      38.651  46.733 149.100  1.00  0.00           H  
ATOM    810 HG23 VAL A  56      37.861  47.449 147.698  1.00  0.00           H  
ATOM    811  N   ALA A  57      42.229  47.291 145.539  1.00 57.53           N  
ATOM    812  CA  ALA A  57      43.466  46.966 144.838  1.00 56.62           C  
ATOM    813  C   ALA A  57      44.613  47.970 145.065  1.00 55.76           C  
ATOM    814  O   ALA A  57      45.767  47.569 144.938  1.00 55.55           O  
ATOM    815  CB  ALA A  57      43.146  46.806 143.350  1.00 56.52           C  
ATOM    816  H   ALA A  57      41.440  47.533 144.954  1.00  0.00           H  
ATOM    817  HA  ALA A  57      43.811  45.999 145.208  1.00  0.00           H  
ATOM    818  HB1 ALA A  57      44.036  46.558 142.772  1.00  0.00           H  
ATOM    819  HB2 ALA A  57      42.420  46.009 143.188  1.00  0.00           H  
ATOM    820  HB3 ALA A  57      42.719  47.724 142.950  1.00  0.00           H  
ATOM    821  N   VAL A  58      44.312  49.229 145.433  1.00 54.89           N  
ATOM    822  CA  VAL A  58      45.329  50.199 145.858  1.00 54.15           C  
ATOM    823  C   VAL A  58      45.914  49.843 147.242  1.00 53.83           C  
ATOM    824  O   VAL A  58      47.133  49.865 147.400  1.00 53.62           O  
ATOM    825  CB  VAL A  58      44.805  51.669 145.837  1.00 54.23           C  
ATOM    826  CG1 VAL A  58      45.614  52.689 146.673  1.00 54.20           C  
ATOM    827  CG2 VAL A  58      44.707  52.185 144.390  1.00 54.36           C  
ATOM    828  H   VAL A  58      43.347  49.523 145.496  1.00  0.00           H  
ATOM    829  HA  VAL A  58      46.141  50.137 145.134  1.00  0.00           H  
ATOM    830  HB  VAL A  58      43.792  51.665 146.238  1.00  0.00           H  
ATOM    831 HG11 VAL A  58      45.258  53.706 146.505  1.00  0.00           H  
ATOM    832 HG12 VAL A  58      45.522  52.506 147.744  1.00  0.00           H  
ATOM    833 HG13 VAL A  58      46.674  52.668 146.415  1.00  0.00           H  
ATOM    834 HG21 VAL A  58      44.232  53.165 144.351  1.00  0.00           H  
ATOM    835 HG22 VAL A  58      45.695  52.276 143.936  1.00  0.00           H  
ATOM    836 HG23 VAL A  58      44.122  51.517 143.761  1.00  0.00           H  
ATOM    837  N   GLY A  59      45.051  49.471 148.200  1.00 53.61           N  
ATOM    838  CA  GLY A  59      45.474  49.092 149.548  1.00 53.54           C  
ATOM    839  C   GLY A  59      46.045  47.664 149.615  1.00 53.25           C  
ATOM    840  O   GLY A  59      46.767  47.362 150.564  1.00 53.20           O  
ATOM    841  H   GLY A  59      44.059  49.451 148.001  1.00  0.00           H  
ATOM    842  HA2 GLY A  59      46.216  49.796 149.924  1.00  0.00           H  
ATOM    843  HA3 GLY A  59      44.614  49.169 150.210  1.00  0.00           H  
ATOM    844  N   ALA A  60      45.725  46.795 148.638  1.00 52.95           N  
ATOM    845  CA  ALA A  60      46.076  45.372 148.627  1.00 52.76           C  
ATOM    846  C   ALA A  60      47.194  45.008 147.636  1.00 52.31           C  
ATOM    847  O   ALA A  60      47.692  43.886 147.728  1.00 52.57           O  
ATOM    848  CB  ALA A  60      44.813  44.552 148.316  1.00 53.02           C  
ATOM    849  H   ALA A  60      45.106  47.100 147.900  1.00  0.00           H  
ATOM    850  HA  ALA A  60      46.423  45.069 149.617  1.00  0.00           H  
ATOM    851  HB1 ALA A  60      45.011  43.481 148.374  1.00  0.00           H  
ATOM    852  HB2 ALA A  60      44.016  44.771 149.027  1.00  0.00           H  
ATOM    853  HB3 ALA A  60      44.436  44.763 147.315  1.00  0.00           H  
ATOM    854  N   LEU A  61      47.583  45.924 146.728  1.00 51.54           N  
ATOM    855  CA  LEU A  61      48.640  45.683 145.742  1.00 51.15           C  
ATOM    856  C   LEU A  61      49.605  46.870 145.644  1.00 50.74           C  
ATOM    857  O   LEU A  61      50.797  46.658 145.852  1.00 50.53           O  
ATOM    858  CB  LEU A  61      48.040  45.271 144.374  1.00 51.08           C  
ATOM    859  CG  LEU A  61      49.068  44.841 143.302  1.00 50.86           C  
ATOM    860  CD1 LEU A  61      49.873  43.597 143.733  1.00 50.92           C  
ATOM    861  CD2 LEU A  61      48.392  44.648 141.928  1.00 50.74           C  
ATOM    862  H   LEU A  61      47.129  46.826 146.696  1.00  0.00           H  
ATOM    863  HA  LEU A  61      49.253  44.851 146.092  1.00  0.00           H  
ATOM    864  HB2 LEU A  61      47.322  44.464 144.521  1.00  0.00           H  
ATOM    865  HB3 LEU A  61      47.471  46.106 143.970  1.00  0.00           H  
ATOM    866  HG  LEU A  61      49.775  45.660 143.169  1.00  0.00           H  
ATOM    867 HD11 LEU A  61      50.043  42.901 142.911  1.00  0.00           H  
ATOM    868 HD12 LEU A  61      50.854  43.884 144.113  1.00  0.00           H  
ATOM    869 HD13 LEU A  61      49.370  43.042 144.526  1.00  0.00           H  
ATOM    870 HD21 LEU A  61      48.918  45.210 141.157  1.00  0.00           H  
ATOM    871 HD22 LEU A  61      48.373  43.604 141.615  1.00  0.00           H  
ATOM    872 HD23 LEU A  61      47.357  44.994 141.927  1.00  0.00           H  
ATOM    873  N   VAL A  62      49.101  48.082 145.342  1.00 50.59           N  
ATOM    874  CA  VAL A  62      49.929  49.279 145.117  1.00 50.51           C  
ATOM    875  C   VAL A  62      50.746  49.702 146.354  1.00 50.54           C  
ATOM    876  O   VAL A  62      51.940  49.961 146.217  1.00 50.21           O  
ATOM    877  CB  VAL A  62      49.089  50.497 144.625  1.00 50.55           C  
ATOM    878  CG1 VAL A  62      49.832  51.852 144.580  1.00 50.64           C  
ATOM    879  CG2 VAL A  62      48.451  50.208 143.256  1.00 50.51           C  
ATOM    880  H   VAL A  62      48.107  48.190 145.197  1.00  0.00           H  
ATOM    881  HA  VAL A  62      50.644  49.027 144.331  1.00  0.00           H  
ATOM    882  HB  VAL A  62      48.274  50.645 145.325  1.00  0.00           H  
ATOM    883 HG11 VAL A  62      49.198  52.628 144.152  1.00  0.00           H  
ATOM    884 HG12 VAL A  62      50.112  52.208 145.572  1.00  0.00           H  
ATOM    885 HG13 VAL A  62      50.738  51.788 143.977  1.00  0.00           H  
ATOM    886 HG21 VAL A  62      47.818  51.035 142.935  1.00  0.00           H  
ATOM    887 HG22 VAL A  62      49.213  50.056 142.491  1.00  0.00           H  
ATOM    888 HG23 VAL A  62      47.826  49.316 143.285  1.00  0.00           H  
ATOM    889  N   ILE A  63      50.094  49.753 147.526  1.00 50.68           N  
ATOM    890  CA  ILE A  63      50.718  50.150 148.787  1.00 50.89           C  
ATOM    891  C   ILE A  63      51.708  49.102 149.361  1.00 50.76           C  
ATOM    892  O   ILE A  63      52.817  49.505 149.714  1.00 50.84           O  
ATOM    893  CB  ILE A  63      49.660  50.616 149.831  1.00 51.32           C  
ATOM    894  CG1 ILE A  63      49.062  51.976 149.402  1.00 51.45           C  
ATOM    895  CG2 ILE A  63      50.190  50.702 151.273  1.00 51.69           C  
ATOM    896  CD1 ILE A  63      47.869  52.435 150.251  1.00 51.79           C  
ATOM    897  H   ILE A  63      49.103  49.547 147.558  1.00  0.00           H  
ATOM    898  HA  ILE A  63      51.326  51.030 148.562  1.00  0.00           H  
ATOM    899  HB  ILE A  63      48.830  49.911 149.824  1.00  0.00           H  
ATOM    900 HG12 ILE A  63      49.841  52.737 149.451  1.00  0.00           H  
ATOM    901 HG13 ILE A  63      48.749  51.941 148.358  1.00  0.00           H  
ATOM    902 HG21 ILE A  63      49.446  51.126 151.940  1.00  0.00           H  
ATOM    903 HG22 ILE A  63      50.456  49.728 151.684  1.00  0.00           H  
ATOM    904 HG23 ILE A  63      51.069  51.342 151.307  1.00  0.00           H  
ATOM    905 HD11 ILE A  63      47.138  52.971 149.645  1.00  0.00           H  
ATOM    906 HD12 ILE A  63      47.354  51.603 150.729  1.00  0.00           H  
ATOM    907 HD13 ILE A  63      48.207  53.106 151.040  1.00  0.00           H  
ATOM    908  N   PRO A  64      51.367  47.788 149.359  1.00 50.61           N  
ATOM    909  CA  PRO A  64      52.345  46.703 149.573  1.00 50.66           C  
ATOM    910  C   PRO A  64      53.572  46.711 148.645  1.00 50.71           C  
ATOM    911  O   PRO A  64      54.677  46.510 149.143  1.00 50.54           O  
ATOM    912  CB  PRO A  64      51.515  45.421 149.419  1.00 50.71           C  
ATOM    913  CG  PRO A  64      50.137  45.832 149.899  1.00 50.73           C  
ATOM    914  CD  PRO A  64      50.003  47.257 149.377  1.00 50.57           C  
ATOM    915  HA  PRO A  64      52.686  46.781 150.607  1.00  0.00           H  
ATOM    916  HB2 PRO A  64      51.458  45.115 148.372  1.00  0.00           H  
ATOM    917  HB3 PRO A  64      51.920  44.584 149.988  1.00  0.00           H  
ATOM    918  HG2 PRO A  64      49.342  45.167 149.565  1.00  0.00           H  
ATOM    919  HG3 PRO A  64      50.124  45.844 150.990  1.00  0.00           H  
ATOM    920  HD2 PRO A  64      49.587  47.259 148.373  1.00  0.00           H  
ATOM    921  HD3 PRO A  64      49.338  47.823 150.025  1.00  0.00           H  
ATOM    922  N   LEU A  65      53.375  46.985 147.342  1.00 50.80           N  
ATOM    923  CA  LEU A  65      54.455  47.146 146.363  1.00 51.13           C  
ATOM    924  C   LEU A  65      55.364  48.352 146.660  1.00 51.45           C  
ATOM    925  O   LEU A  65      56.577  48.222 146.511  1.00 51.79           O  
ATOM    926  CB  LEU A  65      53.876  47.264 144.936  1.00 51.09           C  
ATOM    927  CG  LEU A  65      53.524  45.927 144.251  1.00 51.19           C  
ATOM    928  CD1 LEU A  65      52.802  46.182 142.913  1.00 50.98           C  
ATOM    929  CD2 LEU A  65      54.752  45.014 144.060  1.00 51.44           C  
ATOM    930  H   LEU A  65      52.435  47.119 146.992  1.00  0.00           H  
ATOM    931  HA  LEU A  65      55.084  46.257 146.422  1.00  0.00           H  
ATOM    932  HB2 LEU A  65      53.004  47.917 144.955  1.00  0.00           H  
ATOM    933  HB3 LEU A  65      54.594  47.778 144.302  1.00  0.00           H  
ATOM    934  HG  LEU A  65      52.824  45.397 144.897  1.00  0.00           H  
ATOM    935 HD11 LEU A  65      52.093  45.385 142.694  1.00  0.00           H  
ATOM    936 HD12 LEU A  65      52.244  47.118 142.920  1.00  0.00           H  
ATOM    937 HD13 LEU A  65      53.503  46.233 142.080  1.00  0.00           H  
ATOM    938 HD21 LEU A  65      54.753  44.526 143.086  1.00  0.00           H  
ATOM    939 HD22 LEU A  65      55.689  45.566 144.149  1.00  0.00           H  
ATOM    940 HD23 LEU A  65      54.764  44.223 144.810  1.00  0.00           H  
ATOM    941  N   ALA A  66      54.776  49.483 147.088  1.00 51.52           N  
ATOM    942  CA  ALA A  66      55.494  50.703 147.462  1.00 51.76           C  
ATOM    943  C   ALA A  66      56.354  50.532 148.727  1.00 52.13           C  
ATOM    944  O   ALA A  66      57.449  51.091 148.783  1.00 52.31           O  
ATOM    945  CB  ALA A  66      54.490  51.855 147.620  1.00 51.75           C  
ATOM    946  H   ALA A  66      53.768  49.520 147.164  1.00  0.00           H  
ATOM    947  HA  ALA A  66      56.163  50.955 146.637  1.00  0.00           H  
ATOM    948  HB1 ALA A  66      55.002  52.804 147.777  1.00  0.00           H  
ATOM    949  HB2 ALA A  66      53.874  51.968 146.727  1.00  0.00           H  
ATOM    950  HB3 ALA A  66      53.820  51.699 148.466  1.00  0.00           H  
ATOM    951  N   ILE A  67      55.865  49.734 149.695  1.00 52.52           N  
ATOM    952  CA  ILE A  67      56.603  49.320 150.891  1.00 53.21           C  
ATOM    953  C   ILE A  67      57.762  48.362 150.544  1.00 53.74           C  
ATOM    954  O   ILE A  67      58.870  48.585 151.026  1.00 54.17           O  
ATOM    955  CB  ILE A  67      55.663  48.665 151.954  1.00 53.14           C  
ATOM    956  CG1 ILE A  67      54.708  49.717 152.570  1.00 53.06           C  
ATOM    957  CG2 ILE A  67      56.386  47.882 153.079  1.00 53.43           C  
ATOM    958  CD1 ILE A  67      53.421  49.115 153.155  1.00 53.12           C  
ATOM    959  H   ILE A  67      54.940  49.341 149.585  1.00  0.00           H  
ATOM    960  HA  ILE A  67      57.039  50.216 151.337  1.00  0.00           H  
ATOM    961  HB  ILE A  67      55.036  47.945 151.426  1.00  0.00           H  
ATOM    962 HG12 ILE A  67      55.229  50.292 153.337  1.00  0.00           H  
ATOM    963 HG13 ILE A  67      54.411  50.447 151.815  1.00  0.00           H  
ATOM    964 HG21 ILE A  67      55.690  47.514 153.832  1.00  0.00           H  
ATOM    965 HG22 ILE A  67      56.906  47.002 152.700  1.00  0.00           H  
ATOM    966 HG23 ILE A  67      57.118  48.507 153.590  1.00  0.00           H  
ATOM    967 HD11 ILE A  67      52.812  49.882 153.631  1.00  0.00           H  
ATOM    968 HD12 ILE A  67      52.815  48.651 152.378  1.00  0.00           H  
ATOM    969 HD13 ILE A  67      53.628  48.358 153.910  1.00  0.00           H  
ATOM    970  N   LEU A  68      57.492  47.346 149.702  1.00 53.84           N  
ATOM    971  CA  LEU A  68      58.456  46.333 149.253  1.00 54.37           C  
ATOM    972  C   LEU A  68      59.616  46.902 148.419  1.00 54.70           C  
ATOM    973  O   LEU A  68      60.732  46.405 148.556  1.00 54.93           O  
ATOM    974  CB  LEU A  68      57.725  45.220 148.471  1.00 54.42           C  
ATOM    975  CG  LEU A  68      56.957  44.221 149.367  1.00 54.60           C  
ATOM    976  CD1 LEU A  68      55.963  43.381 148.535  1.00 54.61           C  
ATOM    977  CD2 LEU A  68      57.909  43.350 150.217  1.00 54.84           C  
ATOM    978  H   LEU A  68      56.547  47.233 149.357  1.00  0.00           H  
ATOM    979  HA  LEU A  68      58.898  45.894 150.147  1.00  0.00           H  
ATOM    980  HB2 LEU A  68      57.044  45.690 147.761  1.00  0.00           H  
ATOM    981  HB3 LEU A  68      58.431  44.652 147.863  1.00  0.00           H  
ATOM    982  HG  LEU A  68      56.360  44.803 150.069  1.00  0.00           H  
ATOM    983 HD11 LEU A  68      54.947  43.501 148.916  1.00  0.00           H  
ATOM    984 HD12 LEU A  68      55.945  43.682 147.488  1.00  0.00           H  
ATOM    985 HD13 LEU A  68      56.189  42.315 148.550  1.00  0.00           H  
ATOM    986 HD21 LEU A  68      57.708  42.284 150.124  1.00  0.00           H  
ATOM    987 HD22 LEU A  68      58.955  43.500 149.945  1.00  0.00           H  
ATOM    988 HD23 LEU A  68      57.815  43.600 151.274  1.00  0.00           H  
ATOM    989  N   ILE A  69      59.348  47.932 147.599  1.00 55.27           N  
ATOM    990  CA  ILE A  69      60.360  48.679 146.846  1.00 56.04           C  
ATOM    991  C   ILE A  69      61.246  49.557 147.752  1.00 57.02           C  
ATOM    992  O   ILE A  69      62.453  49.621 147.521  1.00 57.13           O  
ATOM    993  CB  ILE A  69      59.700  49.545 145.722  1.00 55.51           C  
ATOM    994  CG1 ILE A  69      59.270  48.675 144.519  1.00 55.57           C  
ATOM    995  CG2 ILE A  69      60.492  50.783 145.237  1.00 55.42           C  
ATOM    996  CD1 ILE A  69      60.409  47.968 143.763  1.00 55.73           C  
ATOM    997  H   ILE A  69      58.395  48.258 147.509  1.00  0.00           H  
ATOM    998  HA  ILE A  69      61.023  47.948 146.381  1.00  0.00           H  
ATOM    999  HB  ILE A  69      58.773  49.946 146.137  1.00  0.00           H  
ATOM   1000 HG12 ILE A  69      58.571  47.912 144.860  1.00  0.00           H  
ATOM   1001 HG13 ILE A  69      58.710  49.296 143.820  1.00  0.00           H  
ATOM   1002 HG21 ILE A  69      60.022  51.240 144.366  1.00  0.00           H  
ATOM   1003 HG22 ILE A  69      60.538  51.558 146.004  1.00  0.00           H  
ATOM   1004 HG23 ILE A  69      61.515  50.528 144.970  1.00  0.00           H  
ATOM   1005 HD11 ILE A  69      60.204  47.939 142.693  1.00  0.00           H  
ATOM   1006 HD12 ILE A  69      61.370  48.463 143.900  1.00  0.00           H  
ATOM   1007 HD13 ILE A  69      60.520  46.938 144.103  1.00  0.00           H  
ATOM   1008  N   ASN A  70      60.632  50.198 148.762  1.00 58.07           N  
ATOM   1009  CA  ASN A  70      61.291  51.092 149.716  1.00 59.43           C  
ATOM   1010  C   ASN A  70      62.296  50.355 150.627  1.00 60.41           C  
ATOM   1011  O   ASN A  70      63.407  50.853 150.803  1.00 60.79           O  
ATOM   1012  CB  ASN A  70      60.187  51.869 150.476  1.00 59.95           C  
ATOM   1013  CG  ASN A  70      60.684  52.707 151.656  1.00 60.57           C  
ATOM   1014  ND2 ASN A  70      61.179  53.916 151.384  1.00 60.77           N  
ATOM   1015  OD1 ASN A  70      60.612  52.264 152.799  1.00 60.95           O  
ATOM   1016  H   ASN A  70      59.635  50.085 148.880  1.00  0.00           H  
ATOM   1017  HA  ASN A  70      61.834  51.812 149.100  1.00  0.00           H  
ATOM   1018  HB2 ASN A  70      59.639  52.514 149.787  1.00  0.00           H  
ATOM   1019  HB3 ASN A  70      59.454  51.165 150.873  1.00  0.00           H  
ATOM   1020 HD21 ASN A  70      61.233  54.247 150.432  1.00  0.00           H  
ATOM   1021 HD22 ASN A  70      61.514  54.504 152.133  1.00  0.00           H  
ATOM   1022  N   ILE A  71      61.898  49.191 151.169  1.00 61.28           N  
ATOM   1023  CA  ILE A  71      62.754  48.344 152.011  1.00 62.16           C  
ATOM   1024  C   ILE A  71      63.675  47.415 151.191  1.00 63.24           C  
ATOM   1025  O   ILE A  71      64.640  46.892 151.749  1.00 63.83           O  
ATOM   1026  CB  ILE A  71      61.913  47.463 152.985  1.00 61.94           C  
ATOM   1027  CG1 ILE A  71      61.097  46.337 152.294  1.00 61.90           C  
ATOM   1028  CG2 ILE A  71      61.045  48.358 153.892  1.00 61.69           C  
ATOM   1029  CD1 ILE A  71      60.154  45.556 153.220  1.00 61.97           C  
ATOM   1030  H   ILE A  71      60.961  48.852 150.997  1.00  0.00           H  
ATOM   1031  HA  ILE A  71      63.401  48.985 152.613  1.00  0.00           H  
ATOM   1032  HB  ILE A  71      62.620  46.965 153.651  1.00  0.00           H  
ATOM   1033 HG12 ILE A  71      60.514  46.763 151.484  1.00  0.00           H  
ATOM   1034 HG13 ILE A  71      61.763  45.617 151.819  1.00  0.00           H  
ATOM   1035 HG21 ILE A  71      60.591  47.790 154.703  1.00  0.00           H  
ATOM   1036 HG22 ILE A  71      61.647  49.142 154.353  1.00  0.00           H  
ATOM   1037 HG23 ILE A  71      60.241  48.843 153.339  1.00  0.00           H  
ATOM   1038 HD11 ILE A  71      59.861  44.611 152.764  1.00  0.00           H  
ATOM   1039 HD12 ILE A  71      60.630  45.331 154.175  1.00  0.00           H  
ATOM   1040 HD13 ILE A  71      59.243  46.120 153.418  1.00  0.00           H  
ATOM   1041  N   GLY A  72      63.353  47.212 149.902  1.00 64.21           N  
ATOM   1042  CA  GLY A  72      64.036  46.281 149.010  1.00 65.55           C  
ATOM   1043  C   GLY A  72      65.307  46.895 148.394  1.00 67.00           C  
ATOM   1044  O   GLY A  72      65.561  48.092 148.547  1.00 67.25           O  
ATOM   1045  H   GLY A  72      62.553  47.695 149.517  1.00  0.00           H  
ATOM   1046  HA2 GLY A  72      64.274  45.366 149.553  1.00  0.00           H  
ATOM   1047  HA3 GLY A  72      63.354  46.012 148.204  1.00  0.00           H  
ATOM   1048  N   PRO A  73      66.103  46.073 147.675  1.00 68.98           N  
ATOM   1049  CA  PRO A  73      67.328  46.514 146.983  1.00 70.20           C  
ATOM   1050  C   PRO A  73      67.042  47.245 145.653  1.00 70.78           C  
ATOM   1051  O   PRO A  73      65.884  47.493 145.313  1.00 70.91           O  
ATOM   1052  CB  PRO A  73      68.063  45.178 146.757  1.00 70.56           C  
ATOM   1053  CG  PRO A  73      66.946  44.175 146.514  1.00 70.05           C  
ATOM   1054  CD  PRO A  73      65.868  44.637 147.488  1.00 69.52           C  
ATOM   1055  HA  PRO A  73      67.927  47.170 147.618  1.00  0.00           H  
ATOM   1056  HB2 PRO A  73      68.790  45.188 145.944  1.00  0.00           H  
ATOM   1057  HB3 PRO A  73      68.605  44.907 147.664  1.00  0.00           H  
ATOM   1058  HG2 PRO A  73      66.584  44.275 145.489  1.00  0.00           H  
ATOM   1059  HG3 PRO A  73      67.249  43.139 146.664  1.00  0.00           H  
ATOM   1060  HD2 PRO A  73      64.870  44.416 147.107  1.00  0.00           H  
ATOM   1061  HD3 PRO A  73      65.992  44.132 148.447  1.00  0.00           H  
ATOM   1062  N   GLN A  74      68.119  47.520 144.895  1.00 71.45           N  
ATOM   1063  CA  GLN A  74      68.046  47.896 143.481  1.00 71.69           C  
ATOM   1064  C   GLN A  74      67.488  46.741 142.632  1.00 71.08           C  
ATOM   1065  O   GLN A  74      67.793  45.578 142.904  1.00 72.42           O  
ATOM   1066  CB  GLN A  74      69.438  48.303 142.964  1.00 73.00           C  
ATOM   1067  CG  GLN A  74      70.004  49.569 143.636  1.00 73.86           C  
ATOM   1068  CD  GLN A  74      71.267  50.090 142.945  1.00 75.26           C  
ATOM   1069  NE2 GLN A  74      72.216  50.605 143.728  1.00 76.21           N  
ATOM   1070  OE1 GLN A  74      71.379  50.060 141.721  1.00 75.76           O  
ATOM   1071  H   GLN A  74      69.039  47.293 145.242  1.00  0.00           H  
ATOM   1072  HA  GLN A  74      67.374  48.753 143.392  1.00  0.00           H  
ATOM   1073  HB2 GLN A  74      70.142  47.478 143.087  1.00  0.00           H  
ATOM   1074  HB3 GLN A  74      69.362  48.472 141.888  1.00  0.00           H  
ATOM   1075  HG2 GLN A  74      69.262  50.365 143.612  1.00  0.00           H  
ATOM   1076  HG3 GLN A  74      70.212  49.370 144.688  1.00  0.00           H  
ATOM   1077 HE21 GLN A  74      72.100  50.630 144.731  1.00  0.00           H  
ATOM   1078 HE22 GLN A  74      73.062  50.972 143.317  1.00  0.00           H  
ATOM   1079  N   THR A  75      66.684  47.096 141.623  1.00 69.71           N  
ATOM   1080  CA  THR A  75      65.997  46.159 140.739  1.00 68.88           C  
ATOM   1081  C   THR A  75      66.292  46.508 139.270  1.00 68.35           C  
ATOM   1082  O   THR A  75      66.732  47.618 138.968  1.00 68.17           O  
ATOM   1083  CB  THR A  75      64.457  46.207 140.974  1.00 68.37           C  
ATOM   1084  CG2 THR A  75      64.028  46.039 142.440  1.00 68.47           C  
ATOM   1085  OG1 THR A  75      63.827  47.359 140.444  1.00 67.86           O  
ATOM   1086  H   THR A  75      66.521  48.076 141.431  1.00  0.00           H  
ATOM   1087  HA  THR A  75      66.348  45.139 140.908  1.00  0.00           H  
ATOM   1088  HB  THR A  75      64.031  45.362 140.433  1.00  0.00           H  
ATOM   1089  HG1 THR A  75      62.918  47.378 140.752  1.00  0.00           H  
ATOM   1090 HG21 THR A  75      62.944  45.954 142.526  1.00  0.00           H  
ATOM   1091 HG22 THR A  75      64.464  45.138 142.874  1.00  0.00           H  
ATOM   1092 HG23 THR A  75      64.339  46.887 143.051  1.00  0.00           H  
ATOM   1093  N   TYR A  76      66.001  45.550 138.374  1.00 67.47           N  
ATOM   1094  CA  TYR A  76      65.995  45.741 136.921  1.00 67.24           C  
ATOM   1095  C   TYR A  76      64.996  46.824 136.479  1.00 66.61           C  
ATOM   1096  O   TYR A  76      64.021  47.087 137.190  1.00 66.48           O  
ATOM   1097  CB  TYR A  76      65.620  44.407 136.252  1.00 67.30           C  
ATOM   1098  CG  TYR A  76      66.639  43.294 136.397  1.00 67.42           C  
ATOM   1099  CD1 TYR A  76      67.898  43.407 135.772  1.00 67.62           C  
ATOM   1100  CD2 TYR A  76      66.320  42.130 137.127  1.00 67.51           C  
ATOM   1101  CE1 TYR A  76      68.834  42.361 135.875  1.00 68.34           C  
ATOM   1102  CE2 TYR A  76      67.256  41.083 137.228  1.00 68.16           C  
ATOM   1103  CZ  TYR A  76      68.512  41.196 136.600  1.00 68.57           C  
ATOM   1104  OH  TYR A  76      69.417  40.179 136.691  1.00 68.62           O  
ATOM   1105  H   TYR A  76      65.659  44.657 138.696  1.00  0.00           H  
ATOM   1106  HA  TYR A  76      66.997  46.040 136.610  1.00  0.00           H  
ATOM   1107  HB2 TYR A  76      64.650  44.066 136.615  1.00  0.00           H  
ATOM   1108  HB3 TYR A  76      65.487  44.563 135.185  1.00  0.00           H  
ATOM   1109  HD1 TYR A  76      68.147  44.292 135.204  1.00  0.00           H  
ATOM   1110  HD2 TYR A  76      65.356  42.032 137.603  1.00  0.00           H  
ATOM   1111  HE1 TYR A  76      69.796  42.452 135.392  1.00  0.00           H  
ATOM   1112  HE2 TYR A  76      67.003  40.192 137.785  1.00  0.00           H  
ATOM   1113  HH  TYR A  76      69.096  39.433 137.203  1.00  0.00           H  
ATOM   1114  N   PHE A  77      65.236  47.403 135.290  1.00 66.19           N  
ATOM   1115  CA  PHE A  77      64.359  48.408 134.689  1.00 65.52           C  
ATOM   1116  C   PHE A  77      62.928  47.878 134.474  1.00 65.16           C  
ATOM   1117  O   PHE A  77      61.983  48.583 134.829  1.00 64.64           O  
ATOM   1118  CB  PHE A  77      64.975  48.945 133.378  1.00 65.67           C  
ATOM   1119  CG  PHE A  77      64.248  50.148 132.794  1.00 65.09           C  
ATOM   1120  CD1 PHE A  77      64.652  51.452 133.151  1.00 64.92           C  
ATOM   1121  CD2 PHE A  77      63.060  49.982 132.045  1.00 64.61           C  
ATOM   1122  CE1 PHE A  77      63.918  52.548 132.720  1.00 64.66           C  
ATOM   1123  CE2 PHE A  77      62.326  51.090 131.648  1.00 64.36           C  
ATOM   1124  CZ  PHE A  77      62.755  52.365 131.983  1.00 64.55           C  
ATOM   1125  H   PHE A  77      66.052  47.141 134.756  1.00  0.00           H  
ATOM   1126  HA  PHE A  77      64.304  49.239 135.395  1.00  0.00           H  
ATOM   1127  HB2 PHE A  77      66.015  49.228 133.550  1.00  0.00           H  
ATOM   1128  HB3 PHE A  77      65.004  48.154 132.627  1.00  0.00           H  
ATOM   1129  HD1 PHE A  77      65.531  51.602 133.760  1.00  0.00           H  
ATOM   1130  HD2 PHE A  77      62.708  48.993 131.792  1.00  0.00           H  
ATOM   1131  HE1 PHE A  77      64.238  53.546 132.979  1.00  0.00           H  
ATOM   1132  HE2 PHE A  77      61.419  50.959 131.077  1.00  0.00           H  
ATOM   1133  HZ  PHE A  77      62.180  53.222 131.668  1.00  0.00           H  
ATOM   1134  N   HID A  78      62.801  46.645 133.943  1.00 65.59           N  
ATOM   1135  CA  HID A  78      61.519  45.975 133.709  1.00 65.38           C  
ATOM   1136  C   HID A  78      60.730  45.707 135.003  1.00 64.57           C  
ATOM   1137  O   HID A  78      59.513  45.865 134.988  1.00 64.25           O  
ATOM   1138  CB  HID A  78      61.704  44.682 132.878  1.00 66.22           C  
ATOM   1139  CG  HID A  78      62.168  43.451 133.628  1.00 66.87           C  
ATOM   1140  CD2 HID A  78      61.464  42.445 134.255  1.00 67.43           C  
ATOM   1141  ND1 HID A  78      63.500  43.124 133.796  1.00 67.44           N  
ATOM   1142  CE1 HID A  78      63.547  41.993 134.503  1.00 68.01           C  
ATOM   1143  NE2 HID A  78      62.347  41.524 134.824  1.00 67.63           N  
ATOM   1144  H   HID A  78      63.631  46.136 133.657  1.00  0.00           H  
ATOM   1145  HA  HID A  78      60.931  46.663 133.099  1.00  0.00           H  
ATOM   1146  HB2 HID A  78      60.749  44.427 132.415  1.00  0.00           H  
ATOM   1147  HB3 HID A  78      62.388  44.865 132.049  1.00  0.00           H  
ATOM   1148  HD1 HID A  78      64.298  43.627 133.417  1.00  0.00           H  
ATOM   1149  HD2 HID A  78      60.395  42.321 134.352  1.00  0.00           H  
ATOM   1150  HE1 HID A  78      64.471  41.504 134.776  1.00  0.00           H  
ATOM   1151  N   THR A  79      61.429  45.328 136.089  1.00 64.18           N  
ATOM   1152  CA  THR A  79      60.837  45.033 137.395  1.00 63.78           C  
ATOM   1153  C   THR A  79      60.202  46.279 138.035  1.00 63.21           C  
ATOM   1154  O   THR A  79      59.080  46.191 138.529  1.00 62.31           O  
ATOM   1155  CB  THR A  79      61.888  44.455 138.382  1.00 64.02           C  
ATOM   1156  CG2 THR A  79      61.392  44.180 139.816  1.00 63.73           C  
ATOM   1157  OG1 THR A  79      62.395  43.246 137.857  1.00 64.55           O  
ATOM   1158  H   THR A  79      62.429  45.208 136.020  1.00  0.00           H  
ATOM   1159  HA  THR A  79      60.051  44.289 137.245  1.00  0.00           H  
ATOM   1160  HB  THR A  79      62.733  45.141 138.443  1.00  0.00           H  
ATOM   1161  HG1 THR A  79      62.856  42.774 138.554  1.00  0.00           H  
ATOM   1162 HG21 THR A  79      62.154  43.669 140.405  1.00  0.00           H  
ATOM   1163 HG22 THR A  79      61.149  45.101 140.347  1.00  0.00           H  
ATOM   1164 HG23 THR A  79      60.500  43.552 139.811  1.00  0.00           H  
ATOM   1165  N   CYX A  80      60.907  47.420 137.963  1.00 63.30           N  
ATOM   1166  CA  CYX A  80      60.419  48.708 138.447  1.00 63.04           C  
ATOM   1167  C   CYX A  80      59.285  49.286 137.579  1.00 62.51           C  
ATOM   1168  O   CYX A  80      58.351  49.864 138.131  1.00 62.57           O  
ATOM   1169  CB  CYX A  80      61.602  49.679 138.552  1.00 63.56           C  
ATOM   1170  SG  CYX A  80      61.208  51.265 139.332  1.00 63.93           S  
ATOM   1171  H   CYX A  80      61.821  47.417 137.531  1.00  0.00           H  
ATOM   1172  HA  CYX A  80      60.019  48.552 139.451  1.00  0.00           H  
ATOM   1173  HB2 CYX A  80      62.407  49.226 139.129  1.00  0.00           H  
ATOM   1174  HB3 CYX A  80      62.019  49.858 137.563  1.00  0.00           H  
ATOM   1175  N   LEU A  81      59.373  49.094 136.250  1.00 62.10           N  
ATOM   1176  CA  LEU A  81      58.364  49.494 135.266  1.00 61.80           C  
ATOM   1177  C   LEU A  81      57.035  48.733 135.443  1.00 61.15           C  
ATOM   1178  O   LEU A  81      55.978  49.362 135.404  1.00 60.64           O  
ATOM   1179  CB  LEU A  81      58.965  49.320 133.852  1.00 62.53           C  
ATOM   1180  CG  LEU A  81      58.056  49.703 132.664  1.00 62.49           C  
ATOM   1181  CD1 LEU A  81      57.616  51.177 132.715  1.00 62.45           C  
ATOM   1182  CD2 LEU A  81      58.738  49.352 131.329  1.00 62.85           C  
ATOM   1183  H   LEU A  81      60.187  48.625 135.875  1.00  0.00           H  
ATOM   1184  HA  LEU A  81      58.160  50.554 135.427  1.00  0.00           H  
ATOM   1185  HB2 LEU A  81      59.884  49.905 133.785  1.00  0.00           H  
ATOM   1186  HB3 LEU A  81      59.267  48.279 133.735  1.00  0.00           H  
ATOM   1187  HG  LEU A  81      57.155  49.090 132.710  1.00  0.00           H  
ATOM   1188 HD11 LEU A  81      57.600  51.643 131.731  1.00  0.00           H  
ATOM   1189 HD12 LEU A  81      56.607  51.257 133.121  1.00  0.00           H  
ATOM   1190 HD13 LEU A  81      58.274  51.776 133.346  1.00  0.00           H  
ATOM   1191 HD21 LEU A  81      58.044  48.855 130.652  1.00  0.00           H  
ATOM   1192 HD22 LEU A  81      59.113  50.241 130.826  1.00  0.00           H  
ATOM   1193 HD23 LEU A  81      59.591  48.686 131.463  1.00  0.00           H  
ATOM   1194  N   MET A  82      57.121  47.412 135.681  1.00 60.98           N  
ATOM   1195  CA  MET A  82      55.996  46.527 135.998  1.00 60.60           C  
ATOM   1196  C   MET A  82      55.296  46.875 137.319  1.00 58.82           C  
ATOM   1197  O   MET A  82      54.083  46.707 137.400  1.00 58.09           O  
ATOM   1198  CB  MET A  82      56.478  45.063 136.053  1.00 62.19           C  
ATOM   1199  CG  MET A  82      56.667  44.425 134.673  1.00 63.64           C  
ATOM   1200  SD  MET A  82      57.485  42.807 134.690  1.00 65.67           S  
ATOM   1201  CE  MET A  82      56.219  41.806 135.516  1.00 65.52           C  
ATOM   1202  H   MET A  82      58.033  46.971 135.670  1.00  0.00           H  
ATOM   1203  HA  MET A  82      55.251  46.626 135.205  1.00  0.00           H  
ATOM   1204  HB2 MET A  82      57.401  44.988 136.630  1.00  0.00           H  
ATOM   1205  HB3 MET A  82      55.745  44.460 136.593  1.00  0.00           H  
ATOM   1206  HG2 MET A  82      55.694  44.306 134.200  1.00  0.00           H  
ATOM   1207  HG3 MET A  82      57.246  45.083 134.027  1.00  0.00           H  
ATOM   1208  HE1 MET A  82      56.523  40.759 135.528  1.00  0.00           H  
ATOM   1209  HE2 MET A  82      56.079  42.131 136.546  1.00  0.00           H  
ATOM   1210  HE3 MET A  82      55.267  41.882 134.990  1.00  0.00           H  
ATOM   1211  N   VAL A  83      56.064  47.337 138.319  1.00 57.80           N  
ATOM   1212  CA  VAL A  83      55.563  47.739 139.634  1.00 56.85           C  
ATOM   1213  C   VAL A  83      54.965  49.165 139.641  1.00 55.65           C  
ATOM   1214  O   VAL A  83      54.120  49.453 140.490  1.00 55.45           O  
ATOM   1215  CB  VAL A  83      56.693  47.595 140.698  1.00 57.15           C  
ATOM   1216  CG1 VAL A  83      56.460  48.335 142.027  1.00 57.22           C  
ATOM   1217  CG2 VAL A  83      56.956  46.108 140.997  1.00 57.34           C  
ATOM   1218  H   VAL A  83      57.061  47.422 138.179  1.00  0.00           H  
ATOM   1219  HA  VAL A  83      54.753  47.062 139.914  1.00  0.00           H  
ATOM   1220  HB  VAL A  83      57.614  47.998 140.273  1.00  0.00           H  
ATOM   1221 HG11 VAL A  83      57.147  47.991 142.798  1.00  0.00           H  
ATOM   1222 HG12 VAL A  83      56.595  49.413 141.925  1.00  0.00           H  
ATOM   1223 HG13 VAL A  83      55.451  48.153 142.387  1.00  0.00           H  
ATOM   1224 HG21 VAL A  83      57.819  45.981 141.652  1.00  0.00           H  
ATOM   1225 HG22 VAL A  83      56.097  45.651 141.484  1.00  0.00           H  
ATOM   1226 HG23 VAL A  83      57.149  45.537 140.090  1.00  0.00           H  
ATOM   1227  N   ALA A  84      55.371  50.013 138.682  1.00 54.72           N  
ATOM   1228  CA  ALA A  84      54.881  51.382 138.524  1.00 54.06           C  
ATOM   1229  C   ALA A  84      53.532  51.491 137.787  1.00 53.53           C  
ATOM   1230  O   ALA A  84      52.907  52.543 137.895  1.00 53.69           O  
ATOM   1231  CB  ALA A  84      55.959  52.208 137.805  1.00 54.18           C  
ATOM   1232  H   ALA A  84      56.074  49.714 138.020  1.00  0.00           H  
ATOM   1233  HA  ALA A  84      54.741  51.818 139.516  1.00  0.00           H  
ATOM   1234  HB1 ALA A  84      55.635  53.237 137.650  1.00  0.00           H  
ATOM   1235  HB2 ALA A  84      56.878  52.245 138.389  1.00  0.00           H  
ATOM   1236  HB3 ALA A  84      56.205  51.784 136.831  1.00  0.00           H  
ATOM   1237  N   CYS A  85      53.115  50.443 137.051  1.00 53.08           N  
ATOM   1238  CA  CYS A  85      51.932  50.452 136.178  1.00 52.83           C  
ATOM   1239  C   CYS A  85      50.552  50.124 136.807  1.00 52.45           C  
ATOM   1240  O   CYS A  85      49.577  50.672 136.293  1.00 52.26           O  
ATOM   1241  CB  CYS A  85      52.150  49.624 134.897  1.00 53.20           C  
ATOM   1242  SG  CYS A  85      53.276  50.517 133.789  1.00 53.67           S  
ATOM   1243  H   CYS A  85      53.688  49.613 137.012  1.00  0.00           H  
ATOM   1244  HA  CYS A  85      51.809  51.478 135.837  1.00  0.00           H  
ATOM   1245  HB2 CYS A  85      52.565  48.642 135.127  1.00  0.00           H  
ATOM   1246  HB3 CYS A  85      51.215  49.461 134.359  1.00  0.00           H  
ATOM   1247  HG  CYS A  85      53.259  49.604 132.814  1.00  0.00           H  
ATOM   1248  N   PRO A  86      50.439  49.314 137.892  1.00 52.23           N  
ATOM   1249  CA  PRO A  86      49.148  49.045 138.558  1.00 51.86           C  
ATOM   1250  C   PRO A  86      48.399  50.278 139.079  1.00 51.37           C  
ATOM   1251  O   PRO A  86      47.193  50.362 138.873  1.00 51.23           O  
ATOM   1252  CB  PRO A  86      49.497  48.063 139.687  1.00 52.10           C  
ATOM   1253  CG  PRO A  86      50.699  47.313 139.149  1.00 52.25           C  
ATOM   1254  CD  PRO A  86      51.455  48.396 138.391  1.00 52.35           C  
ATOM   1255  HA  PRO A  86      48.515  48.532 137.831  1.00  0.00           H  
ATOM   1256  HB2 PRO A  86      49.783  48.596 140.596  1.00  0.00           H  
ATOM   1257  HB3 PRO A  86      48.669  47.399 139.939  1.00  0.00           H  
ATOM   1258  HG2 PRO A  86      51.296  46.829 139.923  1.00  0.00           H  
ATOM   1259  HG3 PRO A  86      50.365  46.544 138.450  1.00  0.00           H  
ATOM   1260  HD2 PRO A  86      52.110  48.939 139.066  1.00  0.00           H  
ATOM   1261  HD3 PRO A  86      52.038  47.972 137.579  1.00  0.00           H  
ATOM   1262  N   VAL A  87      49.121  51.234 139.688  1.00 51.16           N  
ATOM   1263  CA  VAL A  87      48.551  52.501 140.152  1.00 51.07           C  
ATOM   1264  C   VAL A  87      48.060  53.411 139.003  1.00 50.79           C  
ATOM   1265  O   VAL A  87      47.068  54.107 139.198  1.00 50.70           O  
ATOM   1266  CB  VAL A  87      49.541  53.261 141.077  1.00 51.40           C  
ATOM   1267  CG1 VAL A  87      50.854  53.672 140.391  1.00 51.50           C  
ATOM   1268  CG2 VAL A  87      48.909  54.473 141.792  1.00 51.64           C  
ATOM   1269  H   VAL A  87      50.115  51.112 139.818  1.00  0.00           H  
ATOM   1270  HA  VAL A  87      47.674  52.250 140.752  1.00  0.00           H  
ATOM   1271  HB  VAL A  87      49.820  52.555 141.858  1.00  0.00           H  
ATOM   1272 HG11 VAL A  87      51.561  54.062 141.122  1.00  0.00           H  
ATOM   1273 HG12 VAL A  87      51.332  52.818 139.914  1.00  0.00           H  
ATOM   1274 HG13 VAL A  87      50.699  54.442 139.638  1.00  0.00           H  
ATOM   1275 HG21 VAL A  87      49.596  54.893 142.527  1.00  0.00           H  
ATOM   1276 HG22 VAL A  87      48.652  55.273 141.097  1.00  0.00           H  
ATOM   1277 HG23 VAL A  87      48.000  54.187 142.321  1.00  0.00           H  
ATOM   1278  N   LEU A  88      48.687  53.335 137.814  1.00 50.58           N  
ATOM   1279  CA  LEU A  88      48.250  54.049 136.606  1.00 50.35           C  
ATOM   1280  C   LEU A  88      46.894  53.539 136.086  1.00 50.32           C  
ATOM   1281  O   LEU A  88      46.080  54.349 135.647  1.00 50.42           O  
ATOM   1282  CB  LEU A  88      49.309  53.948 135.480  1.00 50.16           C  
ATOM   1283  CG  LEU A  88      50.759  54.262 135.899  1.00 50.20           C  
ATOM   1284  CD1 LEU A  88      51.744  54.073 134.728  1.00 50.33           C  
ATOM   1285  CD2 LEU A  88      50.909  55.637 136.565  1.00 50.27           C  
ATOM   1286  H   LEU A  88      49.480  52.717 137.706  1.00  0.00           H  
ATOM   1287  HA  LEU A  88      48.125  55.100 136.872  1.00  0.00           H  
ATOM   1288  HB2 LEU A  88      49.289  52.945 135.054  1.00  0.00           H  
ATOM   1289  HB3 LEU A  88      49.022  54.619 134.669  1.00  0.00           H  
ATOM   1290  HG  LEU A  88      51.029  53.521 136.645  1.00  0.00           H  
ATOM   1291 HD11 LEU A  88      52.182  55.012 134.400  1.00  0.00           H  
ATOM   1292 HD12 LEU A  88      52.577  53.431 135.015  1.00  0.00           H  
ATOM   1293 HD13 LEU A  88      51.267  53.618 133.859  1.00  0.00           H  
ATOM   1294 HD21 LEU A  88      51.847  56.122 136.304  1.00  0.00           H  
ATOM   1295 HD22 LEU A  88      50.095  56.310 136.303  1.00  0.00           H  
ATOM   1296 HD23 LEU A  88      50.909  55.523 137.646  1.00  0.00           H  
ATOM   1297  N   ILE A  89      46.680  52.214 136.169  1.00 50.29           N  
ATOM   1298  CA  ILE A  89      45.446  51.534 135.776  1.00 50.57           C  
ATOM   1299  C   ILE A  89      44.298  51.847 136.756  1.00 51.03           C  
ATOM   1300  O   ILE A  89      43.222  52.241 136.313  1.00 51.60           O  
ATOM   1301  CB  ILE A  89      45.634  49.984 135.698  1.00 50.59           C  
ATOM   1302  CG1 ILE A  89      46.732  49.582 134.683  1.00 50.79           C  
ATOM   1303  CG2 ILE A  89      44.333  49.201 135.398  1.00 50.63           C  
ATOM   1304  CD1 ILE A  89      47.345  48.195 134.939  1.00 50.89           C  
ATOM   1305  H   ILE A  89      47.409  51.623 136.545  1.00  0.00           H  
ATOM   1306  HA  ILE A  89      45.159  51.900 134.788  1.00  0.00           H  
ATOM   1307  HB  ILE A  89      45.980  49.652 136.677  1.00  0.00           H  
ATOM   1308 HG12 ILE A  89      46.341  49.638 133.668  1.00  0.00           H  
ATOM   1309 HG13 ILE A  89      47.553  50.294 134.712  1.00  0.00           H  
ATOM   1310 HG21 ILE A  89      44.522  48.132 135.325  1.00  0.00           H  
ATOM   1311 HG22 ILE A  89      43.580  49.321 136.177  1.00  0.00           H  
ATOM   1312 HG23 ILE A  89      43.889  49.517 134.454  1.00  0.00           H  
ATOM   1313 HD11 ILE A  89      47.376  47.609 134.022  1.00  0.00           H  
ATOM   1314 HD12 ILE A  89      48.370  48.284 135.300  1.00  0.00           H  
ATOM   1315 HD13 ILE A  89      46.789  47.622 135.681  1.00  0.00           H  
ATOM   1316  N   LEU A  90      44.544  51.669 138.065  1.00 51.30           N  
ATOM   1317  CA  LEU A  90      43.528  51.789 139.114  1.00 51.49           C  
ATOM   1318  C   LEU A  90      43.036  53.229 139.332  1.00 51.89           C  
ATOM   1319  O   LEU A  90      41.842  53.415 139.562  1.00 52.00           O  
ATOM   1320  CB  LEU A  90      44.057  51.176 140.427  1.00 51.37           C  
ATOM   1321  CG  LEU A  90      44.365  49.665 140.340  1.00 51.19           C  
ATOM   1322  CD1 LEU A  90      45.132  49.200 141.583  1.00 51.35           C  
ATOM   1323  CD2 LEU A  90      43.121  48.805 140.065  1.00 51.27           C  
ATOM   1324  H   LEU A  90      45.459  51.355 138.362  1.00  0.00           H  
ATOM   1325  HA  LEU A  90      42.659  51.215 138.789  1.00  0.00           H  
ATOM   1326  HB2 LEU A  90      44.962  51.711 140.723  1.00  0.00           H  
ATOM   1327  HB3 LEU A  90      43.337  51.342 141.230  1.00  0.00           H  
ATOM   1328  HG  LEU A  90      45.025  49.490 139.495  1.00  0.00           H  
ATOM   1329 HD11 LEU A  90      45.323  48.128 141.559  1.00  0.00           H  
ATOM   1330 HD12 LEU A  90      46.098  49.699 141.644  1.00  0.00           H  
ATOM   1331 HD13 LEU A  90      44.581  49.430 142.494  1.00  0.00           H  
ATOM   1332 HD21 LEU A  90      43.007  47.994 140.780  1.00  0.00           H  
ATOM   1333 HD22 LEU A  90      42.204  49.392 140.088  1.00  0.00           H  
ATOM   1334 HD23 LEU A  90      43.194  48.343 139.081  1.00  0.00           H  
ATOM   1335  N   THR A  91      43.937  54.219 139.203  1.00 52.42           N  
ATOM   1336  CA  THR A  91      43.600  55.644 139.263  1.00 53.08           C  
ATOM   1337  C   THR A  91      42.774  56.104 138.051  1.00 53.59           C  
ATOM   1338  O   THR A  91      41.852  56.899 138.227  1.00 54.02           O  
ATOM   1339  CB  THR A  91      44.873  56.521 139.336  1.00 52.98           C  
ATOM   1340  CG2 THR A  91      44.655  58.047 139.349  1.00 53.15           C  
ATOM   1341  OG1 THR A  91      45.557  56.166 140.516  1.00 53.05           O  
ATOM   1342  H   THR A  91      44.910  53.999 139.038  1.00  0.00           H  
ATOM   1343  HA  THR A  91      43.005  55.817 140.163  1.00  0.00           H  
ATOM   1344  HB  THR A  91      45.530  56.278 138.499  1.00  0.00           H  
ATOM   1345  HG1 THR A  91      46.254  56.807 140.671  1.00  0.00           H  
ATOM   1346 HG21 THR A  91      45.595  58.577 139.505  1.00  0.00           H  
ATOM   1347 HG22 THR A  91      44.247  58.411 138.407  1.00  0.00           H  
ATOM   1348 HG23 THR A  91      43.972  58.342 140.147  1.00  0.00           H  
ATOM   1349  N   GLN A  92      43.087  55.566 136.858  1.00 53.94           N  
ATOM   1350  CA  GLN A  92      42.339  55.829 135.632  1.00 54.40           C  
ATOM   1351  C   GLN A  92      40.934  55.199 135.659  1.00 55.07           C  
ATOM   1352  O   GLN A  92      40.001  55.799 135.128  1.00 55.57           O  
ATOM   1353  CB  GLN A  92      43.163  55.348 134.414  1.00 54.16           C  
ATOM   1354  CG  GLN A  92      42.599  55.766 133.041  1.00 54.31           C  
ATOM   1355  CD  GLN A  92      42.488  57.286 132.908  1.00 54.35           C  
ATOM   1356  NE2 GLN A  92      41.308  57.787 132.539  1.00 54.71           N  
ATOM   1357  OE1 GLN A  92      43.460  58.001 133.144  1.00 53.91           O  
ATOM   1358  H   GLN A  92      43.857  54.915 136.784  1.00  0.00           H  
ATOM   1359  HA  GLN A  92      42.210  56.911 135.574  1.00  0.00           H  
ATOM   1360  HB2 GLN A  92      44.175  55.744 134.496  1.00  0.00           H  
ATOM   1361  HB3 GLN A  92      43.269  54.263 134.442  1.00  0.00           H  
ATOM   1362  HG2 GLN A  92      43.256  55.403 132.252  1.00  0.00           H  
ATOM   1363  HG3 GLN A  92      41.630  55.298 132.867  1.00  0.00           H  
ATOM   1364 HE21 GLN A  92      40.520  57.181 132.363  1.00  0.00           H  
ATOM   1365 HE22 GLN A  92      41.197  58.790 132.459  1.00  0.00           H  
ATOM   1366  N   SER A  93      40.804  54.028 136.309  1.00 55.71           N  
ATOM   1367  CA  SER A  93      39.534  53.331 136.513  1.00 56.47           C  
ATOM   1368  C   SER A  93      38.612  54.091 137.477  1.00 57.35           C  
ATOM   1369  O   SER A  93      37.406  54.112 137.243  1.00 57.66           O  
ATOM   1370  CB  SER A  93      39.805  51.882 136.965  1.00 56.32           C  
ATOM   1371  OG  SER A  93      38.605  51.143 137.079  1.00 56.59           O  
ATOM   1372  H   SER A  93      41.624  53.586 136.700  1.00  0.00           H  
ATOM   1373  HA  SER A  93      39.017  53.288 135.552  1.00  0.00           H  
ATOM   1374  HB2 SER A  93      40.450  51.373 136.249  1.00  0.00           H  
ATOM   1375  HB3 SER A  93      40.319  51.862 137.926  1.00  0.00           H  
ATOM   1376  HG  SER A  93      38.820  50.243 137.340  1.00  0.00           H  
ATOM   1377  N   SER A  94      39.196  54.746 138.495  1.00 58.10           N  
ATOM   1378  CA  SER A  94      38.485  55.601 139.443  1.00 58.85           C  
ATOM   1379  C   SER A  94      37.919  56.882 138.801  1.00 59.42           C  
ATOM   1380  O   SER A  94      36.813  57.278 139.161  1.00 59.58           O  
ATOM   1381  CB  SER A  94      39.403  55.927 140.637  1.00 58.92           C  
ATOM   1382  OG  SER A  94      39.602  54.773 141.429  1.00 59.21           O  
ATOM   1383  H   SER A  94      40.193  54.660 138.639  1.00  0.00           H  
ATOM   1384  HA  SER A  94      37.628  55.036 139.810  1.00  0.00           H  
ATOM   1385  HB2 SER A  94      40.367  56.314 140.309  1.00  0.00           H  
ATOM   1386  HB3 SER A  94      38.951  56.691 141.271  1.00  0.00           H  
ATOM   1387  HG  SER A  94      40.068  55.017 142.233  1.00  0.00           H  
ATOM   1388  N   ILE A  95      38.653  57.471 137.837  1.00 59.81           N  
ATOM   1389  CA  ILE A  95      38.232  58.637 137.049  1.00 60.18           C  
ATOM   1390  C   ILE A  95      37.055  58.314 136.113  1.00 60.47           C  
ATOM   1391  O   ILE A  95      36.093  59.080 136.068  1.00 60.61           O  
ATOM   1392  CB  ILE A  95      39.407  59.211 136.197  1.00 60.35           C  
ATOM   1393  CG1 ILE A  95      40.482  59.809 137.120  1.00 60.36           C  
ATOM   1394  CG2 ILE A  95      39.010  60.254 135.125  1.00 60.94           C  
ATOM   1395  CD1 ILE A  95      41.827  60.064 136.435  1.00 60.39           C  
ATOM   1396  H   ILE A  95      39.557  57.084 137.602  1.00  0.00           H  
ATOM   1397  HA  ILE A  95      37.899  59.409 137.747  1.00  0.00           H  
ATOM   1398  HB  ILE A  95      39.868  58.375 135.670  1.00  0.00           H  
ATOM   1399 HG12 ILE A  95      40.109  60.742 137.544  1.00  0.00           H  
ATOM   1400 HG13 ILE A  95      40.653  59.148 137.964  1.00  0.00           H  
ATOM   1401 HG21 ILE A  95      39.885  60.669 134.625  1.00  0.00           H  
ATOM   1402 HG22 ILE A  95      38.388  59.828 134.337  1.00  0.00           H  
ATOM   1403 HG23 ILE A  95      38.466  61.086 135.573  1.00  0.00           H  
ATOM   1404 HD11 ILE A  95      42.656  59.864 137.114  1.00  0.00           H  
ATOM   1405 HD12 ILE A  95      41.968  59.444 135.549  1.00  0.00           H  
ATOM   1406 HD13 ILE A  95      41.892  61.106 136.129  1.00  0.00           H  
ATOM   1407  N   LEU A  96      37.163  57.188 135.390  1.00 60.52           N  
ATOM   1408  CA  LEU A  96      36.161  56.729 134.431  1.00 61.07           C  
ATOM   1409  C   LEU A  96      34.898  56.171 135.113  1.00 61.63           C  
ATOM   1410  O   LEU A  96      33.812  56.350 134.566  1.00 61.85           O  
ATOM   1411  CB  LEU A  96      36.802  55.701 133.475  1.00 60.81           C  
ATOM   1412  CG  LEU A  96      37.881  56.285 132.535  1.00 60.71           C  
ATOM   1413  CD1 LEU A  96      38.609  55.159 131.782  1.00 60.61           C  
ATOM   1414  CD2 LEU A  96      37.324  57.348 131.565  1.00 61.00           C  
ATOM   1415  H   LEU A  96      37.992  56.616 135.478  1.00  0.00           H  
ATOM   1416  HA  LEU A  96      35.841  57.592 133.845  1.00  0.00           H  
ATOM   1417  HB2 LEU A  96      37.224  54.888 134.068  1.00  0.00           H  
ATOM   1418  HB3 LEU A  96      36.031  55.252 132.851  1.00  0.00           H  
ATOM   1419  HG  LEU A  96      38.629  56.777 133.155  1.00  0.00           H  
ATOM   1420 HD11 LEU A  96      39.632  55.443 131.535  1.00  0.00           H  
ATOM   1421 HD12 LEU A  96      38.663  54.249 132.377  1.00  0.00           H  
ATOM   1422 HD13 LEU A  96      38.100  54.904 130.853  1.00  0.00           H  
ATOM   1423 HD21 LEU A  96      37.667  57.192 130.542  1.00  0.00           H  
ATOM   1424 HD22 LEU A  96      36.234  57.351 131.540  1.00  0.00           H  
ATOM   1425 HD23 LEU A  96      37.647  58.347 131.862  1.00  0.00           H  
ATOM   1426  N   ALA A  97      35.045  55.559 136.303  1.00 61.94           N  
ATOM   1427  CA  ALA A  97      33.936  55.121 137.154  1.00 62.25           C  
ATOM   1428  C   ALA A  97      33.172  56.299 137.779  1.00 62.55           C  
ATOM   1429  O   ALA A  97      31.949  56.225 137.865  1.00 62.89           O  
ATOM   1430  CB  ALA A  97      34.448  54.168 138.246  1.00 62.14           C  
ATOM   1431  H   ALA A  97      35.974  55.415 136.678  1.00  0.00           H  
ATOM   1432  HA  ALA A  97      33.234  54.563 136.531  1.00  0.00           H  
ATOM   1433  HB1 ALA A  97      33.634  53.832 138.889  1.00  0.00           H  
ATOM   1434  HB2 ALA A  97      34.900  53.277 137.809  1.00  0.00           H  
ATOM   1435  HB3 ALA A  97      35.195  54.647 138.880  1.00  0.00           H  
ATOM   1436  N   LEU A  98      33.886  57.376 138.155  1.00 62.63           N  
ATOM   1437  CA  LEU A  98      33.294  58.636 138.615  1.00 63.15           C  
ATOM   1438  C   LEU A  98      32.562  59.394 137.497  1.00 63.22           C  
ATOM   1439  O   LEU A  98      31.542  60.021 137.780  1.00 63.66           O  
ATOM   1440  CB  LEU A  98      34.378  59.533 139.256  1.00 63.12           C  
ATOM   1441  CG  LEU A  98      34.662  59.231 140.740  1.00 63.01           C  
ATOM   1442  CD1 LEU A  98      35.997  59.856 141.204  1.00 62.88           C  
ATOM   1443  CD2 LEU A  98      33.474  59.666 141.626  1.00 63.29           C  
ATOM   1444  H   LEU A  98      34.894  57.359 138.080  1.00  0.00           H  
ATOM   1445  HA  LEU A  98      32.541  58.387 139.362  1.00  0.00           H  
ATOM   1446  HB2 LEU A  98      35.293  59.461 138.668  1.00  0.00           H  
ATOM   1447  HB3 LEU A  98      34.085  60.582 139.204  1.00  0.00           H  
ATOM   1448  HG  LEU A  98      34.765  58.149 140.834  1.00  0.00           H  
ATOM   1449 HD11 LEU A  98      35.879  60.522 142.058  1.00  0.00           H  
ATOM   1450 HD12 LEU A  98      36.700  59.078 141.504  1.00  0.00           H  
ATOM   1451 HD13 LEU A  98      36.480  60.433 140.415  1.00  0.00           H  
ATOM   1452 HD21 LEU A  98      33.250  58.910 142.379  1.00  0.00           H  
ATOM   1453 HD22 LEU A  98      33.667  60.609 142.137  1.00  0.00           H  
ATOM   1454 HD23 LEU A  98      32.560  59.829 141.055  1.00  0.00           H  
ATOM   1455  N   LEU A  99      33.080  59.320 136.259  1.00 62.93           N  
ATOM   1456  CA  LEU A  99      32.461  59.912 135.071  1.00 63.38           C  
ATOM   1457  C   LEU A  99      31.204  59.142 134.635  1.00 63.76           C  
ATOM   1458  O   LEU A  99      30.256  59.775 134.175  1.00 63.87           O  
ATOM   1459  CB  LEU A  99      33.531  60.059 133.962  1.00 63.19           C  
ATOM   1460  CG  LEU A  99      33.086  60.615 132.584  1.00 63.64           C  
ATOM   1461  CD1 LEU A  99      32.388  61.993 132.653  1.00 64.04           C  
ATOM   1462  CD2 LEU A  99      34.269  60.614 131.590  1.00 63.49           C  
ATOM   1463  H   LEU A  99      33.946  58.820 136.111  1.00  0.00           H  
ATOM   1464  HA  LEU A  99      32.129  60.907 135.358  1.00  0.00           H  
ATOM   1465  HB2 LEU A  99      34.334  60.691 134.344  1.00  0.00           H  
ATOM   1466  HB3 LEU A  99      33.984  59.080 133.799  1.00  0.00           H  
ATOM   1467  HG  LEU A  99      32.353  59.913 132.185  1.00  0.00           H  
ATOM   1468 HD11 LEU A  99      31.486  61.996 132.040  1.00  0.00           H  
ATOM   1469 HD12 LEU A  99      32.078  62.264 133.658  1.00  0.00           H  
ATOM   1470 HD13 LEU A  99      33.023  62.806 132.298  1.00  0.00           H  
ATOM   1471 HD21 LEU A  99      34.033  60.015 130.711  1.00  0.00           H  
ATOM   1472 HD22 LEU A  99      34.528  61.612 131.237  1.00  0.00           H  
ATOM   1473 HD23 LEU A  99      35.173  60.191 132.029  1.00  0.00           H  
ATOM   1474  N   ALA A 100      31.196  57.815 134.857  1.00 63.93           N  
ATOM   1475  CA  ALA A 100      30.035  56.944 134.687  1.00 64.40           C  
ATOM   1476  C   ALA A 100      28.918  57.236 135.707  1.00 65.29           C  
ATOM   1477  O   ALA A 100      27.751  57.205 135.324  1.00 65.87           O  
ATOM   1478  CB  ALA A 100      30.479  55.477 134.742  1.00 63.97           C  
ATOM   1479  H   ALA A 100      32.029  57.371 135.218  1.00  0.00           H  
ATOM   1480  HA  ALA A 100      29.641  57.118 133.686  1.00  0.00           H  
ATOM   1481  HB1 ALA A 100      29.656  54.819 134.469  1.00  0.00           H  
ATOM   1482  HB2 ALA A 100      31.290  55.282 134.039  1.00  0.00           H  
ATOM   1483  HB3 ALA A 100      30.820  55.187 135.735  1.00  0.00           H  
ATOM   1484  N   ILE A 101      29.289  57.564 136.961  1.00 65.71           N  
ATOM   1485  CA  ILE A 101      28.371  58.019 138.013  1.00 66.78           C  
ATOM   1486  C   ILE A 101      27.780  59.410 137.705  1.00 67.73           C  
ATOM   1487  O   ILE A 101      26.585  59.608 137.922  1.00 69.01           O  
ATOM   1488  CB  ILE A 101      29.056  58.052 139.420  1.00 66.94           C  
ATOM   1489  CG1 ILE A 101      29.376  56.626 139.908  1.00 66.75           C  
ATOM   1490  CG2 ILE A 101      28.268  58.785 140.526  1.00 67.55           C  
ATOM   1491  CD1 ILE A 101      30.408  56.549 141.044  1.00 66.64           C  
ATOM   1492  H   ILE A 101      30.270  57.546 137.205  1.00  0.00           H  
ATOM   1493  HA  ILE A 101      27.540  57.312 138.056  1.00  0.00           H  
ATOM   1494  HB  ILE A 101      30.005  58.576 139.307  1.00  0.00           H  
ATOM   1495 HG12 ILE A 101      28.455  56.131 140.220  1.00  0.00           H  
ATOM   1496 HG13 ILE A 101      29.755  56.047 139.074  1.00  0.00           H  
ATOM   1497 HG21 ILE A 101      28.808  58.766 141.470  1.00  0.00           H  
ATOM   1498 HG22 ILE A 101      28.100  59.837 140.302  1.00  0.00           H  
ATOM   1499 HG23 ILE A 101      27.296  58.318 140.686  1.00  0.00           H  
ATOM   1500 HD11 ILE A 101      30.847  55.552 141.099  1.00  0.00           H  
ATOM   1501 HD12 ILE A 101      31.223  57.257 140.900  1.00  0.00           H  
ATOM   1502 HD13 ILE A 101      29.951  56.761 142.010  1.00  0.00           H  
ATOM   1503  N   ALA A 102      28.617  60.333 137.196  1.00 67.85           N  
ATOM   1504  CA  ALA A 102      28.235  61.702 136.849  1.00 68.48           C  
ATOM   1505  C   ALA A 102      27.182  61.762 135.733  1.00 68.64           C  
ATOM   1506  O   ALA A 102      26.166  62.434 135.914  1.00 68.63           O  
ATOM   1507  CB  ALA A 102      29.486  62.517 136.486  1.00 68.60           C  
ATOM   1508  H   ALA A 102      29.591  60.097 137.064  1.00  0.00           H  
ATOM   1509  HA  ALA A 102      27.795  62.151 137.742  1.00  0.00           H  
ATOM   1510  HB1 ALA A 102      29.239  63.564 136.309  1.00  0.00           H  
ATOM   1511  HB2 ALA A 102      30.218  62.491 137.294  1.00  0.00           H  
ATOM   1512  HB3 ALA A 102      29.969  62.134 135.587  1.00  0.00           H  
ATOM   1513  N   VAL A 103      27.411  61.030 134.625  1.00 68.79           N  
ATOM   1514  CA  VAL A 103      26.446  60.923 133.525  1.00 69.87           C  
ATOM   1515  C   VAL A 103      25.182  60.122 133.902  1.00 70.65           C  
ATOM   1516  O   VAL A 103      24.140  60.378 133.304  1.00 71.16           O  
ATOM   1517  CB  VAL A 103      27.046  60.312 132.227  1.00 69.48           C  
ATOM   1518  CG1 VAL A 103      28.181  61.179 131.656  1.00 69.21           C  
ATOM   1519  CG2 VAL A 103      27.464  58.835 132.332  1.00 69.12           C  
ATOM   1520  H   VAL A 103      28.266  60.497 134.534  1.00  0.00           H  
ATOM   1521  HA  VAL A 103      26.124  61.938 133.284  1.00  0.00           H  
ATOM   1522  HB  VAL A 103      26.262  60.340 131.468  1.00  0.00           H  
ATOM   1523 HG11 VAL A 103      28.596  60.741 130.748  1.00  0.00           H  
ATOM   1524 HG12 VAL A 103      27.815  62.171 131.395  1.00  0.00           H  
ATOM   1525 HG13 VAL A 103      28.999  61.299 132.366  1.00  0.00           H  
ATOM   1526 HG21 VAL A 103      27.928  58.488 131.408  1.00  0.00           H  
ATOM   1527 HG22 VAL A 103      28.182  58.700 133.133  1.00  0.00           H  
ATOM   1528 HG23 VAL A 103      26.618  58.177 132.530  1.00  0.00           H  
ATOM   1529  N   ASP A 104      25.266  59.218 134.899  1.00 71.51           N  
ATOM   1530  CA  ASP A 104      24.109  58.496 135.436  1.00 73.04           C  
ATOM   1531  C   ASP A 104      23.173  59.452 136.196  1.00 74.62           C  
ATOM   1532  O   ASP A 104      21.981  59.467 135.898  1.00 75.38           O  
ATOM   1533  CB  ASP A 104      24.505  57.297 136.328  1.00 72.53           C  
ATOM   1534  CG  ASP A 104      23.339  56.342 136.595  1.00 72.72           C  
ATOM   1535  OD1 ASP A 104      22.720  55.912 135.600  1.00 72.72           O  
ATOM   1536  OD2 ASP A 104      23.122  56.009 137.780  1.00 73.01           O1-
ATOM   1537  H   ASP A 104      26.155  59.041 135.347  1.00  0.00           H  
ATOM   1538  HA  ASP A 104      23.560  58.112 134.573  1.00  0.00           H  
ATOM   1539  HB2 ASP A 104      25.310  56.725 135.874  1.00  0.00           H  
ATOM   1540  HB3 ASP A 104      24.894  57.650 137.284  1.00  0.00           H  
ATOM   1541  N   ARG A 105      23.738  60.271 137.106  1.00 75.52           N  
ATOM   1542  CA  ARG A 105      23.039  61.346 137.824  1.00 76.99           C  
ATOM   1543  C   ARG A 105      22.369  62.369 136.889  1.00 78.49           C  
ATOM   1544  O   ARG A 105      21.288  62.854 137.222  1.00 79.60           O  
ATOM   1545  CB  ARG A 105      24.016  62.072 138.776  1.00 77.05           C  
ATOM   1546  CG  ARG A 105      24.438  61.282 140.027  1.00 76.91           C  
ATOM   1547  CD  ARG A 105      23.290  61.045 141.026  1.00 77.59           C  
ATOM   1548  NE  ARG A 105      22.884  59.632 141.074  1.00 77.55           N  
ATOM   1549  CZ  ARG A 105      21.780  59.154 141.672  1.00 78.24           C  
ATOM   1550  NH1 ARG A 105      20.875  59.973 142.226  1.00 79.27           N  
ATOM   1551  NH2 ARG A 105      21.585  57.831 141.713  1.00 78.30           N1+
ATOM   1552  H   ARG A 105      24.730  60.189 137.288  1.00  0.00           H  
ATOM   1553  HA  ARG A 105      22.250  60.876 138.410  1.00  0.00           H  
ATOM   1554  HB2 ARG A 105      24.910  62.361 138.223  1.00  0.00           H  
ATOM   1555  HB3 ARG A 105      23.573  63.010 139.115  1.00  0.00           H  
ATOM   1556  HG2 ARG A 105      24.894  60.337 139.734  1.00  0.00           H  
ATOM   1557  HG3 ARG A 105      25.220  61.843 140.539  1.00  0.00           H  
ATOM   1558  HD2 ARG A 105      23.534  61.426 142.017  1.00  0.00           H  
ATOM   1559  HD3 ARG A 105      22.412  61.601 140.697  1.00  0.00           H  
ATOM   1560  HE  ARG A 105      23.539  58.965 140.686  1.00  0.00           H  
ATOM   1561 HH11 ARG A 105      20.990  60.973 142.153  1.00  0.00           H  
ATOM   1562 HH12 ARG A 105      20.013  59.615 142.615  1.00  0.00           H  
ATOM   1563 HH21 ARG A 105      22.267  57.215 141.286  1.00  0.00           H  
ATOM   1564 HH22 ARG A 105      20.756  57.441 142.138  1.00  0.00           H  
ATOM   1565  N   TYR A 106      23.002  62.647 135.736  1.00 79.13           N  
ATOM   1566  CA  TYR A 106      22.458  63.488 134.675  1.00 80.49           C  
ATOM   1567  C   TYR A 106      21.258  62.850 133.965  1.00 81.72           C  
ATOM   1568  O   TYR A 106      20.219  63.498 133.891  1.00 82.26           O  
ATOM   1569  CB  TYR A 106      23.584  63.893 133.708  1.00 80.51           C  
ATOM   1570  CG  TYR A 106      23.163  64.783 132.553  1.00 81.37           C  
ATOM   1571  CD1 TYR A 106      22.726  66.102 132.802  1.00 82.06           C  
ATOM   1572  CD2 TYR A 106      23.197  64.292 131.232  1.00 81.45           C  
ATOM   1573  CE1 TYR A 106      22.324  66.923 131.731  1.00 82.64           C  
ATOM   1574  CE2 TYR A 106      22.808  65.120 130.161  1.00 82.13           C  
ATOM   1575  CZ  TYR A 106      22.375  66.437 130.411  1.00 82.78           C  
ATOM   1576  OH  TYR A 106      22.005  67.243 129.375  1.00 83.71           O  
ATOM   1577  H   TYR A 106      23.898  62.219 135.551  1.00  0.00           H  
ATOM   1578  HA  TYR A 106      22.085  64.404 135.131  1.00  0.00           H  
ATOM   1579  HB2 TYR A 106      24.351  64.417 134.271  1.00  0.00           H  
ATOM   1580  HB3 TYR A 106      24.065  63.004 133.304  1.00  0.00           H  
ATOM   1581  HD1 TYR A 106      22.689  66.484 133.812  1.00  0.00           H  
ATOM   1582  HD2 TYR A 106      23.525  63.282 131.033  1.00  0.00           H  
ATOM   1583  HE1 TYR A 106      21.976  67.927 131.922  1.00  0.00           H  
ATOM   1584  HE2 TYR A 106      22.846  64.739 129.151  1.00  0.00           H  
ATOM   1585  HH  TYR A 106      22.146  66.835 128.517  1.00  0.00           H  
ATOM   1586  N   LEU A 107      21.402  61.600 133.492  1.00 82.78           N  
ATOM   1587  CA  LEU A 107      20.366  60.846 132.774  1.00 84.08           C  
ATOM   1588  C   LEU A 107      19.077  60.613 133.584  1.00 86.20           C  
ATOM   1589  O   LEU A 107      18.003  60.588 132.987  1.00 86.95           O  
ATOM   1590  CB  LEU A 107      20.955  59.506 132.279  1.00 83.19           C  
ATOM   1591  CG  LEU A 107      21.918  59.650 131.077  1.00 82.57           C  
ATOM   1592  CD1 LEU A 107      22.786  58.387 130.892  1.00 82.21           C  
ATOM   1593  CD2 LEU A 107      21.183  60.060 129.783  1.00 83.03           C  
ATOM   1594  H   LEU A 107      22.291  61.128 133.605  1.00  0.00           H  
ATOM   1595  HA  LEU A 107      20.077  61.445 131.909  1.00  0.00           H  
ATOM   1596  HB2 LEU A 107      21.468  59.029 133.116  1.00  0.00           H  
ATOM   1597  HB3 LEU A 107      20.157  58.817 131.996  1.00  0.00           H  
ATOM   1598  HG  LEU A 107      22.606  60.463 131.305  1.00  0.00           H  
ATOM   1599 HD11 LEU A 107      23.842  58.654 130.828  1.00  0.00           H  
ATOM   1600 HD12 LEU A 107      22.688  57.695 131.728  1.00  0.00           H  
ATOM   1601 HD13 LEU A 107      22.536  57.829 129.990  1.00  0.00           H  
ATOM   1602 HD21 LEU A 107      21.384  59.390 128.948  1.00  0.00           H  
ATOM   1603 HD22 LEU A 107      20.104  60.081 129.921  1.00  0.00           H  
ATOM   1604 HD23 LEU A 107      21.485  61.060 129.470  1.00  0.00           H  
ATOM   1605  N   ARG A 108      19.191  60.493 134.918  1.00 87.85           N  
ATOM   1606  CA  ARG A 108      18.062  60.394 135.846  1.00 89.80           C  
ATOM   1607  C   ARG A 108      17.150  61.629 135.811  1.00 91.58           C  
ATOM   1608  O   ARG A 108      15.950  61.468 135.603  1.00 92.77           O  
ATOM   1609  CB  ARG A 108      18.591  60.162 137.272  1.00 89.93           C  
ATOM   1610  CG  ARG A 108      19.222  58.776 137.461  1.00 89.63           C  
ATOM   1611  CD  ARG A 108      19.934  58.624 138.808  1.00 89.60           C  
ATOM   1612  NE  ARG A 108      18.980  58.499 139.914  1.00 90.36           N  
ATOM   1613  CZ  ARG A 108      18.447  57.343 140.336  1.00 91.35           C  
ATOM   1614  NH1 ARG A 108      18.768  56.182 139.750  1.00 91.61           N  
ATOM   1615  NH2 ARG A 108      17.598  57.358 141.368  1.00 91.96           N1+
ATOM   1616  H   ARG A 108      20.112  60.503 135.335  1.00  0.00           H  
ATOM   1617  HA  ARG A 108      17.467  59.527 135.551  1.00  0.00           H  
ATOM   1618  HB2 ARG A 108      19.324  60.936 137.506  1.00  0.00           H  
ATOM   1619  HB3 ARG A 108      17.787  60.278 138.002  1.00  0.00           H  
ATOM   1620  HG2 ARG A 108      18.397  58.065 137.413  1.00  0.00           H  
ATOM   1621  HG3 ARG A 108      19.892  58.492 136.656  1.00  0.00           H  
ATOM   1622  HD2 ARG A 108      20.735  57.884 138.804  1.00  0.00           H  
ATOM   1623  HD3 ARG A 108      20.419  59.574 139.028  1.00  0.00           H  
ATOM   1624  HE  ARG A 108      18.681  59.364 140.355  1.00  0.00           H  
ATOM   1625 HH11 ARG A 108      19.397  56.172 138.959  1.00  0.00           H  
ATOM   1626 HH12 ARG A 108      18.455  55.293 140.136  1.00  0.00           H  
ATOM   1627 HH21 ARG A 108      17.376  58.246 141.811  1.00  0.00           H  
ATOM   1628 HH22 ARG A 108      17.185  56.502 141.709  1.00  0.00           H  
ATOM   1629  N   VAL A 109      17.728  62.826 136.011  1.00 92.48           N  
ATOM   1630  CA  VAL A 109      16.975  64.079 136.085  1.00 94.10           C  
ATOM   1631  C   VAL A 109      16.686  64.713 134.703  1.00 94.74           C  
ATOM   1632  O   VAL A 109      15.695  65.434 134.581  1.00 95.69           O  
ATOM   1633  CB  VAL A 109      17.683  65.099 137.025  1.00 94.49           C  
ATOM   1634  CG1 VAL A 109      19.036  65.630 136.506  1.00 93.84           C  
ATOM   1635  CG2 VAL A 109      16.758  66.263 137.425  1.00 95.71           C  
ATOM   1636  H   VAL A 109      18.725  62.887 136.163  1.00  0.00           H  
ATOM   1637  HA  VAL A 109      16.004  63.860 136.533  1.00  0.00           H  
ATOM   1638  HB  VAL A 109      17.906  64.565 137.951  1.00  0.00           H  
ATOM   1639 HG11 VAL A 109      19.509  66.279 137.245  1.00  0.00           H  
ATOM   1640 HG12 VAL A 109      19.730  64.815 136.304  1.00  0.00           H  
ATOM   1641 HG13 VAL A 109      18.931  66.205 135.589  1.00  0.00           H  
ATOM   1642 HG21 VAL A 109      17.246  66.944 138.117  1.00  0.00           H  
ATOM   1643 HG22 VAL A 109      16.451  66.855 136.565  1.00  0.00           H  
ATOM   1644 HG23 VAL A 109      15.853  65.899 137.912  1.00  0.00           H  
ATOM   1645  N   LYS A 110      17.515  64.419 133.684  1.00 94.63           N  
ATOM   1646  CA  LYS A 110      17.372  64.945 132.324  1.00 95.30           C  
ATOM   1647  C   LYS A 110      16.282  64.222 131.512  1.00 96.02           C  
ATOM   1648  O   LYS A 110      15.547  64.893 130.788  1.00 96.78           O  
ATOM   1649  CB  LYS A 110      18.740  64.907 131.602  1.00 94.75           C  
ATOM   1650  CG  LYS A 110      18.781  65.537 130.195  1.00 94.88           C  
ATOM   1651  CD  LYS A 110      18.555  67.057 130.200  1.00 95.52           C  
ATOM   1652  CE  LYS A 110      18.624  67.673 128.797  1.00 96.20           C  
ATOM   1653  NZ  LYS A 110      18.537  69.142 128.860  1.00 97.05           N1+
ATOM   1654  H   LYS A 110      18.323  63.832 133.852  1.00  0.00           H  
ATOM   1655  HA  LYS A 110      17.069  65.989 132.413  1.00  0.00           H  
ATOM   1656  HB2 LYS A 110      19.484  65.415 132.217  1.00  0.00           H  
ATOM   1657  HB3 LYS A 110      19.072  63.871 131.522  1.00  0.00           H  
ATOM   1658  HG2 LYS A 110      19.753  65.324 129.749  1.00  0.00           H  
ATOM   1659  HG3 LYS A 110      18.054  65.060 129.538  1.00  0.00           H  
ATOM   1660  HD2 LYS A 110      17.581  67.286 130.631  1.00  0.00           H  
ATOM   1661  HD3 LYS A 110      19.298  67.528 130.847  1.00  0.00           H  
ATOM   1662  HE2 LYS A 110      19.558  67.404 128.305  1.00  0.00           H  
ATOM   1663  HE3 LYS A 110      17.814  67.293 128.175  1.00  0.00           H  
ATOM   1664  HZ1 LYS A 110      18.589  69.525 127.927  1.00  0.00           H  
ATOM   1665  HZ2 LYS A 110      17.663  69.413 129.286  1.00  0.00           H  
ATOM   1666  HZ3 LYS A 110      19.305  69.501 129.411  1.00  0.00           H  
ATOM   1667  N   ILE A 111      16.196  62.886 131.644  1.00 96.37           N  
ATOM   1668  CA  ILE A 111      15.240  62.040 130.924  1.00 97.37           C  
ATOM   1669  C   ILE A 111      14.603  60.973 131.854  1.00 98.04           C  
ATOM   1670  O   ILE A 111      14.765  59.781 131.601  1.00 98.22           O  
ATOM   1671  CB  ILE A 111      15.856  61.387 129.640  1.00 96.99           C  
ATOM   1672  CG1 ILE A 111      17.147  60.562 129.877  1.00 96.35           C  
ATOM   1673  CG2 ILE A 111      16.070  62.423 128.521  1.00 96.99           C  
ATOM   1674  CD1 ILE A 111      17.494  59.603 128.730  1.00 96.25           C  
ATOM   1675  H   ILE A 111      16.828  62.404 132.269  1.00  0.00           H  
ATOM   1676  HA  ILE A 111      14.402  62.651 130.584  1.00  0.00           H  
ATOM   1677  HB  ILE A 111      15.105  60.699 129.249  1.00  0.00           H  
ATOM   1678 HG12 ILE A 111      17.984  61.237 130.058  1.00  0.00           H  
ATOM   1679 HG13 ILE A 111      17.066  59.952 130.773  1.00  0.00           H  
ATOM   1680 HG21 ILE A 111      16.347  61.945 127.582  1.00  0.00           H  
ATOM   1681 HG22 ILE A 111      15.163  62.998 128.335  1.00  0.00           H  
ATOM   1682 HG23 ILE A 111      16.863  63.125 128.775  1.00  0.00           H  
ATOM   1683 HD11 ILE A 111      18.188  58.833 129.069  1.00  0.00           H  
ATOM   1684 HD12 ILE A 111      16.606  59.093 128.358  1.00  0.00           H  
ATOM   1685 HD13 ILE A 111      17.963  60.128 127.899  1.00  0.00           H  
ATOM   1686  N   PRO A 112      13.882  61.394 132.925  1.00 99.23           N  
ATOM   1687  CA  PRO A 112      13.297  60.462 133.915  1.00100.41           C  
ATOM   1688  C   PRO A 112      12.277  59.451 133.353  1.00102.04           C  
ATOM   1689  O   PRO A 112      12.225  58.325 133.847  1.00102.16           O  
ATOM   1690  CB  PRO A 112      12.653  61.386 134.965  1.00100.58           C  
ATOM   1691  CG  PRO A 112      12.362  62.676 134.216  1.00101.14           C  
ATOM   1692  CD  PRO A 112      13.534  62.778 133.250  1.00100.08           C  
ATOM   1693  HA  PRO A 112      14.099  59.889 134.384  1.00  0.00           H  
ATOM   1694  HB2 PRO A 112      11.758  60.970 135.431  1.00  0.00           H  
ATOM   1695  HB3 PRO A 112      13.364  61.583 135.767  1.00  0.00           H  
ATOM   1696  HG2 PRO A 112      11.432  62.570 133.655  1.00  0.00           H  
ATOM   1697  HG3 PRO A 112      12.264  63.543 134.870  1.00  0.00           H  
ATOM   1698  HD2 PRO A 112      13.272  63.385 132.384  1.00  0.00           H  
ATOM   1699  HD3 PRO A 112      14.385  63.237 133.750  1.00  0.00           H  
ATOM   1700  N   LEU A 113      11.518  59.861 132.322  1.00103.88           N  
ATOM   1701  CA  LEU A 113      10.529  59.036 131.622  1.00105.42           C  
ATOM   1702  C   LEU A 113      11.155  57.890 130.805  1.00105.72           C  
ATOM   1703  O   LEU A 113      10.517  56.848 130.663  1.00106.77           O  
ATOM   1704  CB  LEU A 113       9.686  59.936 130.688  1.00106.56           C  
ATOM   1705  CG  LEU A 113       8.835  61.008 131.406  1.00107.55           C  
ATOM   1706  CD1 LEU A 113       8.210  61.988 130.389  1.00108.43           C  
ATOM   1707  CD2 LEU A 113       7.778  60.384 132.344  1.00108.05           C  
ATOM   1708  H   LEU A 113      11.619  60.807 131.985  1.00  0.00           H  
ATOM   1709  HA  LEU A 113       9.879  58.581 132.370  1.00  0.00           H  
ATOM   1710  HB2 LEU A 113      10.359  60.426 129.981  1.00  0.00           H  
ATOM   1711  HB3 LEU A 113       9.022  59.317 130.082  1.00  0.00           H  
ATOM   1712  HG  LEU A 113       9.505  61.604 132.027  1.00  0.00           H  
ATOM   1713 HD11 LEU A 113       8.477  63.017 130.631  1.00  0.00           H  
ATOM   1714 HD12 LEU A 113       8.555  61.799 129.372  1.00  0.00           H  
ATOM   1715 HD13 LEU A 113       7.122  61.934 130.363  1.00  0.00           H  
ATOM   1716 HD21 LEU A 113       6.800  60.857 132.253  1.00  0.00           H  
ATOM   1717 HD22 LEU A 113       7.635  59.321 132.150  1.00  0.00           H  
ATOM   1718 HD23 LEU A 113       8.083  60.486 133.385  1.00  0.00           H  
ATOM   1719  N   ARG A 114      12.376  58.106 130.287  1.00105.17           N  
ATOM   1720  CA  ARG A 114      13.099  57.167 129.428  1.00104.67           C  
ATOM   1721  C   ARG A 114      14.345  56.573 130.111  1.00103.32           C  
ATOM   1722  O   ARG A 114      15.065  55.830 129.448  1.00102.23           O  
ATOM   1723  CB  ARG A 114      13.475  57.864 128.099  1.00104.97           C  
ATOM   1724  CG  ARG A 114      12.260  58.311 127.263  1.00105.70           C  
ATOM   1725  CD  ARG A 114      12.624  59.082 125.982  1.00106.09           C  
ATOM   1726  NE  ARG A 114      13.562  58.350 125.116  1.00105.59           N  
ATOM   1727  CZ  ARG A 114      14.891  58.546 125.048  1.00105.28           C  
ATOM   1728  NH1 ARG A 114      15.494  59.508 125.760  1.00105.25           N  
ATOM   1729  NH2 ARG A 114      15.628  57.765 124.248  1.00104.92           N1+
ATOM   1730  H   ARG A 114      12.846  58.980 130.480  1.00  0.00           H  
ATOM   1731  HA  ARG A 114      12.453  56.325 129.182  1.00  0.00           H  
ATOM   1732  HB2 ARG A 114      14.121  58.719 128.299  1.00  0.00           H  
ATOM   1733  HB3 ARG A 114      14.063  57.175 127.491  1.00  0.00           H  
ATOM   1734  HG2 ARG A 114      11.567  57.496 127.053  1.00  0.00           H  
ATOM   1735  HG3 ARG A 114      11.711  59.015 127.888  1.00  0.00           H  
ATOM   1736  HD2 ARG A 114      11.715  59.083 125.380  1.00  0.00           H  
ATOM   1737  HD3 ARG A 114      12.859  60.134 126.143  1.00  0.00           H  
ATOM   1738  HE  ARG A 114      13.161  57.593 124.581  1.00  0.00           H  
ATOM   1739 HH11 ARG A 114      14.946  60.108 126.359  1.00  0.00           H  
ATOM   1740 HH12 ARG A 114      16.492  59.649 125.697  1.00  0.00           H  
ATOM   1741 HH21 ARG A 114      15.190  57.035 123.704  1.00  0.00           H  
ATOM   1742 HH22 ARG A 114      16.626  57.897 124.180  1.00  0.00           H  
ATOM   1743  N   TYR A 115      14.594  56.881 131.398  1.00102.76           N  
ATOM   1744  CA  TYR A 115      15.792  56.460 132.132  1.00101.98           C  
ATOM   1745  C   TYR A 115      15.979  54.933 132.207  1.00102.78           C  
ATOM   1746  O   TYR A 115      17.087  54.469 131.953  1.00102.24           O  
ATOM   1747  CB  TYR A 115      15.844  57.137 133.525  1.00101.35           C  
ATOM   1748  CG  TYR A 115      16.917  56.596 134.462  1.00 99.95           C  
ATOM   1749  CD1 TYR A 115      18.277  56.884 134.225  1.00 98.92           C  
ATOM   1750  CD2 TYR A 115      16.562  55.749 135.534  1.00 99.03           C  
ATOM   1751  CE1 TYR A 115      19.273  56.316 135.044  1.00 97.60           C  
ATOM   1752  CE2 TYR A 115      17.558  55.180 136.351  1.00 98.15           C  
ATOM   1753  CZ  TYR A 115      18.916  55.459 136.105  1.00 97.25           C  
ATOM   1754  OH  TYR A 115      19.881  54.907 136.896  1.00 96.12           O  
ATOM   1755  H   TYR A 115      13.965  57.502 131.888  1.00  0.00           H  
ATOM   1756  HA  TYR A 115      16.641  56.850 131.565  1.00  0.00           H  
ATOM   1757  HB2 TYR A 115      15.994  58.211 133.413  1.00  0.00           H  
ATOM   1758  HB3 TYR A 115      14.878  57.023 134.018  1.00  0.00           H  
ATOM   1759  HD1 TYR A 115      18.561  57.524 133.403  1.00  0.00           H  
ATOM   1760  HD2 TYR A 115      15.525  55.513 135.720  1.00  0.00           H  
ATOM   1761  HE1 TYR A 115      20.313  56.539 134.856  1.00  0.00           H  
ATOM   1762  HE2 TYR A 115      17.278  54.526 137.163  1.00  0.00           H  
ATOM   1763  HH  TYR A 115      19.557  54.256 137.529  1.00  0.00           H  
ATOM   1764  N   LYS A 116      14.909  54.188 132.532  1.00104.98           N  
ATOM   1765  CA  LYS A 116      14.958  52.731 132.692  1.00105.75           C  
ATOM   1766  C   LYS A 116      15.128  51.952 131.374  1.00105.58           C  
ATOM   1767  O   LYS A 116      15.760  50.896 131.400  1.00105.32           O  
ATOM   1768  CB  LYS A 116      13.724  52.244 133.477  1.00107.38           C  
ATOM   1769  CG  LYS A 116      13.771  52.619 134.969  1.00108.52           C  
ATOM   1770  CD  LYS A 116      12.613  51.999 135.770  1.00110.19           C  
ATOM   1771  CE  LYS A 116      12.735  52.195 137.289  1.00110.78           C  
ATOM   1772  NZ  LYS A 116      12.678  53.617 137.671  1.00111.75           N1+
ATOM   1773  H   LYS A 116      14.022  54.636 132.714  1.00  0.00           H  
ATOM   1774  HA  LYS A 116      15.841  52.504 133.293  1.00  0.00           H  
ATOM   1775  HB2 LYS A 116      12.807  52.616 133.016  1.00  0.00           H  
ATOM   1776  HB3 LYS A 116      13.674  51.156 133.414  1.00  0.00           H  
ATOM   1777  HG2 LYS A 116      14.719  52.285 135.393  1.00  0.00           H  
ATOM   1778  HG3 LYS A 116      13.755  53.704 135.072  1.00  0.00           H  
ATOM   1779  HD2 LYS A 116      11.668  52.419 135.423  1.00  0.00           H  
ATOM   1780  HD3 LYS A 116      12.557  50.930 135.558  1.00  0.00           H  
ATOM   1781  HE2 LYS A 116      11.924  51.671 137.795  1.00  0.00           H  
ATOM   1782  HE3 LYS A 116      13.668  51.765 137.655  1.00  0.00           H  
ATOM   1783  HZ1 LYS A 116      12.749  53.701 138.675  1.00  0.00           H  
ATOM   1784  HZ2 LYS A 116      13.444  54.112 137.238  1.00  0.00           H  
ATOM   1785  HZ3 LYS A 116      11.802  54.016 137.363  1.00  0.00           H  
ATOM   1786  N   MET A 117      14.593  52.478 130.256  1.00105.93           N  
ATOM   1787  CA  MET A 117      14.754  51.876 128.927  1.00105.68           C  
ATOM   1788  C   MET A 117      16.104  52.227 128.271  1.00101.96           C  
ATOM   1789  O   MET A 117      16.582  51.431 127.464  1.00101.83           O  
ATOM   1790  CB  MET A 117      13.555  52.229 128.016  1.00109.05           C  
ATOM   1791  CG  MET A 117      13.349  53.728 127.740  1.00111.63           C  
ATOM   1792  SD  MET A 117      12.094  54.136 126.497  1.00116.10           S  
ATOM   1793  CE  MET A 117      10.584  53.707 127.402  1.00116.79           C  
ATOM   1794  H   MET A 117      14.091  53.353 130.302  1.00  0.00           H  
ATOM   1795  HA  MET A 117      14.739  50.790 129.043  1.00  0.00           H  
ATOM   1796  HB2 MET A 117      13.662  51.707 127.064  1.00  0.00           H  
ATOM   1797  HB3 MET A 117      12.648  51.823 128.466  1.00  0.00           H  
ATOM   1798  HG2 MET A 117      13.076  54.224 128.668  1.00  0.00           H  
ATOM   1799  HG3 MET A 117      14.278  54.181 127.399  1.00  0.00           H  
ATOM   1800  HE1 MET A 117       9.707  53.953 126.804  1.00  0.00           H  
ATOM   1801  HE2 MET A 117      10.558  52.641 127.627  1.00  0.00           H  
ATOM   1802  HE3 MET A 117      10.531  54.264 128.338  1.00  0.00           H  
ATOM   1803  N   VAL A 118      16.694  53.386 128.621  1.00 98.33           N  
ATOM   1804  CA  VAL A 118      17.997  53.835 128.125  1.00 94.91           C  
ATOM   1805  C   VAL A 118      19.140  53.199 128.938  1.00 91.09           C  
ATOM   1806  O   VAL A 118      19.949  52.477 128.357  1.00 89.50           O  
ATOM   1807  CB  VAL A 118      18.117  55.391 128.121  1.00 94.75           C  
ATOM   1808  CG1 VAL A 118      19.548  55.948 127.952  1.00 93.40           C  
ATOM   1809  CG2 VAL A 118      17.218  55.995 127.025  1.00 95.41           C  
ATOM   1810  H   VAL A 118      16.235  53.998 129.281  1.00  0.00           H  
ATOM   1811  HA  VAL A 118      18.106  53.500 127.092  1.00  0.00           H  
ATOM   1812  HB  VAL A 118      17.747  55.761 129.079  1.00  0.00           H  
ATOM   1813 HG11 VAL A 118      19.537  57.034 127.851  1.00  0.00           H  
ATOM   1814 HG12 VAL A 118      20.186  55.726 128.807  1.00  0.00           H  
ATOM   1815 HG13 VAL A 118      20.027  55.541 127.061  1.00  0.00           H  
ATOM   1816 HG21 VAL A 118      17.217  57.083 127.068  1.00  0.00           H  
ATOM   1817 HG22 VAL A 118      17.562  55.704 126.032  1.00  0.00           H  
ATOM   1818 HG23 VAL A 118      16.184  55.667 127.118  1.00  0.00           H  
ATOM   1819  N   VAL A 119      19.170  53.457 130.255  1.00 88.47           N  
ATOM   1820  CA  VAL A 119      20.159  52.914 131.183  1.00 86.22           C  
ATOM   1821  C   VAL A 119      19.631  51.575 131.728  1.00 85.55           C  
ATOM   1822  O   VAL A 119      18.799  51.559 132.637  1.00 84.78           O  
ATOM   1823  CB  VAL A 119      20.444  53.889 132.366  1.00 85.55           C  
ATOM   1824  CG1 VAL A 119      21.450  53.330 133.395  1.00 84.90           C  
ATOM   1825  CG2 VAL A 119      20.933  55.259 131.863  1.00 85.32           C  
ATOM   1826  H   VAL A 119      18.445  54.026 130.675  1.00  0.00           H  
ATOM   1827  HA  VAL A 119      21.101  52.740 130.659  1.00  0.00           H  
ATOM   1828  HB  VAL A 119      19.514  54.072 132.907  1.00  0.00           H  
ATOM   1829 HG11 VAL A 119      21.634  54.053 134.187  1.00  0.00           H  
ATOM   1830 HG12 VAL A 119      21.090  52.426 133.885  1.00  0.00           H  
ATOM   1831 HG13 VAL A 119      22.409  53.099 132.930  1.00  0.00           H  
ATOM   1832 HG21 VAL A 119      21.187  55.917 132.694  1.00  0.00           H  
ATOM   1833 HG22 VAL A 119      21.821  55.158 131.238  1.00  0.00           H  
ATOM   1834 HG23 VAL A 119      20.167  55.768 131.278  1.00  0.00           H  
ATOM   1835  N   THR A 120      20.118  50.482 131.125  1.00 85.16           N  
ATOM   1836  CA  THR A 120      19.794  49.103 131.493  1.00 84.40           C  
ATOM   1837  C   THR A 120      21.030  48.443 132.161  1.00 83.39           C  
ATOM   1838  O   THR A 120      22.142  48.940 131.965  1.00 82.59           O  
ATOM   1839  CB  THR A 120      19.386  48.288 130.231  1.00 84.68           C  
ATOM   1840  CG2 THR A 120      18.279  48.948 129.391  1.00 85.29           C  
ATOM   1841  OG1 THR A 120      20.479  47.967 129.391  1.00 84.31           O  
ATOM   1842  H   THR A 120      20.792  50.586 130.381  1.00  0.00           H  
ATOM   1843  HA  THR A 120      18.954  49.113 132.185  1.00  0.00           H  
ATOM   1844  HB  THR A 120      18.985  47.333 130.567  1.00  0.00           H  
ATOM   1845  HG1 THR A 120      20.132  47.617 128.567  1.00  0.00           H  
ATOM   1846 HG21 THR A 120      17.964  48.300 128.573  1.00  0.00           H  
ATOM   1847 HG22 THR A 120      17.399  49.154 130.002  1.00  0.00           H  
ATOM   1848 HG23 THR A 120      18.605  49.892 128.955  1.00  0.00           H  
ATOM   1849  N   PRO A 121      20.842  47.336 132.925  1.00 83.43           N  
ATOM   1850  CA  PRO A 121      21.956  46.630 133.599  1.00 83.17           C  
ATOM   1851  C   PRO A 121      23.085  46.111 132.688  1.00 83.28           C  
ATOM   1852  O   PRO A 121      24.241  46.149 133.104  1.00 83.20           O  
ATOM   1853  CB  PRO A 121      21.275  45.475 134.352  1.00 83.34           C  
ATOM   1854  CG  PRO A 121      19.850  45.948 134.563  1.00 83.75           C  
ATOM   1855  CD  PRO A 121      19.558  46.731 133.290  1.00 84.04           C  
ATOM   1856  HA  PRO A 121      22.380  47.327 134.325  1.00  0.00           H  
ATOM   1857  HB2 PRO A 121      21.264  44.566 133.747  1.00  0.00           H  
ATOM   1858  HB3 PRO A 121      21.774  45.236 135.292  1.00  0.00           H  
ATOM   1859  HG2 PRO A 121      19.144  45.137 134.745  1.00  0.00           H  
ATOM   1860  HG3 PRO A 121      19.817  46.622 135.420  1.00  0.00           H  
ATOM   1861  HD2 PRO A 121      19.245  46.055 132.494  1.00  0.00           H  
ATOM   1862  HD3 PRO A 121      18.757  47.444 133.475  1.00  0.00           H  
ATOM   1863  N   ARG A 122      22.737  45.661 131.470  1.00 84.05           N  
ATOM   1864  CA  ARG A 122      23.689  45.190 130.460  1.00 84.10           C  
ATOM   1865  C   ARG A 122      24.508  46.333 129.831  1.00 82.50           C  
ATOM   1866  O   ARG A 122      25.680  46.116 129.534  1.00 82.22           O  
ATOM   1867  CB  ARG A 122      22.962  44.341 129.393  1.00 85.84           C  
ATOM   1868  CG  ARG A 122      21.793  45.043 128.676  1.00 87.58           C  
ATOM   1869  CD  ARG A 122      21.102  44.152 127.636  1.00 89.28           C  
ATOM   1870  NE  ARG A 122      20.079  44.892 126.884  1.00 90.66           N  
ATOM   1871  CZ  ARG A 122      20.300  45.747 125.872  1.00 91.47           C  
ATOM   1872  NH1 ARG A 122      21.539  45.991 125.420  1.00 91.02           N  
ATOM   1873  NH2 ARG A 122      19.258  46.365 125.302  1.00 92.53           N1+
ATOM   1874  H   ARG A 122      21.763  45.656 131.203  1.00  0.00           H  
ATOM   1875  HA  ARG A 122      24.396  44.529 130.965  1.00  0.00           H  
ATOM   1876  HB2 ARG A 122      23.690  44.007 128.652  1.00  0.00           H  
ATOM   1877  HB3 ARG A 122      22.585  43.432 129.864  1.00  0.00           H  
ATOM   1878  HG2 ARG A 122      21.054  45.274 129.444  1.00  0.00           H  
ATOM   1879  HG3 ARG A 122      22.080  45.994 128.231  1.00  0.00           H  
ATOM   1880  HD2 ARG A 122      21.795  43.591 127.009  1.00  0.00           H  
ATOM   1881  HD3 ARG A 122      20.523  43.409 128.187  1.00  0.00           H  
ATOM   1882  HE  ARG A 122      19.127  44.751 127.193  1.00  0.00           H  
ATOM   1883 HH11 ARG A 122      22.327  45.517 125.838  1.00  0.00           H  
ATOM   1884 HH12 ARG A 122      21.694  46.610 124.639  1.00  0.00           H  
ATOM   1885 HH21 ARG A 122      18.318  46.179 125.621  1.00  0.00           H  
ATOM   1886 HH22 ARG A 122      19.396  47.004 124.533  1.00  0.00           H  
ATOM   1887  N   ARG A 123      23.908  47.527 129.674  1.00 81.31           N  
ATOM   1888  CA  ARG A 123      24.598  48.729 129.194  1.00 79.77           C  
ATOM   1889  C   ARG A 123      25.499  49.353 130.273  1.00 77.71           C  
ATOM   1890  O   ARG A 123      26.549  49.887 129.922  1.00 77.19           O  
ATOM   1891  CB  ARG A 123      23.574  49.750 128.664  1.00 80.70           C  
ATOM   1892  CG  ARG A 123      22.885  49.296 127.366  1.00 82.07           C  
ATOM   1893  CD  ARG A 123      21.758  50.246 126.949  1.00 83.23           C  
ATOM   1894  NE  ARG A 123      21.221  49.914 125.622  1.00 84.08           N  
ATOM   1895  CZ  ARG A 123      19.987  50.216 125.180  1.00 84.90           C  
ATOM   1896  NH1 ARG A 123      19.105  50.858 125.957  1.00 85.05           N  
ATOM   1897  NH2 ARG A 123      19.631  49.870 123.936  1.00 85.91           N1+
ATOM   1898  H   ARG A 123      22.946  47.646 129.957  1.00  0.00           H  
ATOM   1899  HA  ARG A 123      25.240  48.442 128.360  1.00  0.00           H  
ATOM   1900  HB2 ARG A 123      22.828  49.959 129.432  1.00  0.00           H  
ATOM   1901  HB3 ARG A 123      24.076  50.699 128.463  1.00  0.00           H  
ATOM   1902  HG2 ARG A 123      23.590  49.124 126.552  1.00  0.00           H  
ATOM   1903  HG3 ARG A 123      22.428  48.330 127.574  1.00  0.00           H  
ATOM   1904  HD2 ARG A 123      20.934  50.042 127.634  1.00  0.00           H  
ATOM   1905  HD3 ARG A 123      22.006  51.301 127.070  1.00  0.00           H  
ATOM   1906  HE  ARG A 123      21.882  49.516 124.971  1.00  0.00           H  
ATOM   1907 HH11 ARG A 123      19.379  51.168 126.882  1.00  0.00           H  
ATOM   1908 HH12 ARG A 123      18.167  51.057 125.639  1.00  0.00           H  
ATOM   1909 HH21 ARG A 123      20.297  49.434 123.314  1.00  0.00           H  
ATOM   1910 HH22 ARG A 123      18.714  50.105 123.586  1.00  0.00           H  
ATOM   1911  N   ALA A 124      25.104  49.237 131.554  1.00 75.94           N  
ATOM   1912  CA  ALA A 124      25.914  49.623 132.710  1.00 74.23           C  
ATOM   1913  C   ALA A 124      27.113  48.682 132.932  1.00 72.82           C  
ATOM   1914  O   ALA A 124      28.173  49.159 133.328  1.00 72.25           O  
ATOM   1915  CB  ALA A 124      25.020  49.690 133.958  1.00 74.55           C  
ATOM   1916  H   ALA A 124      24.209  48.814 131.761  1.00  0.00           H  
ATOM   1917  HA  ALA A 124      26.305  50.626 132.528  1.00  0.00           H  
ATOM   1918  HB1 ALA A 124      25.587  50.014 134.832  1.00  0.00           H  
ATOM   1919  HB2 ALA A 124      24.206  50.402 133.817  1.00  0.00           H  
ATOM   1920  HB3 ALA A 124      24.576  48.722 134.188  1.00  0.00           H  
ATOM   1921  N   ALA A 125      26.941  47.381 132.633  1.00 71.75           N  
ATOM   1922  CA  ALA A 125      27.997  46.368 132.670  1.00 70.47           C  
ATOM   1923  C   ALA A 125      29.018  46.528 131.531  1.00 68.98           C  
ATOM   1924  O   ALA A 125      30.211  46.351 131.774  1.00 68.36           O  
ATOM   1925  CB  ALA A 125      27.364  44.969 132.642  1.00 71.08           C  
ATOM   1926  H   ALA A 125      26.028  47.058 132.344  1.00  0.00           H  
ATOM   1927  HA  ALA A 125      28.532  46.473 133.616  1.00  0.00           H  
ATOM   1928  HB1 ALA A 125      28.126  44.190 132.686  1.00  0.00           H  
ATOM   1929  HB2 ALA A 125      26.701  44.823 133.496  1.00  0.00           H  
ATOM   1930  HB3 ALA A 125      26.778  44.810 131.737  1.00  0.00           H  
ATOM   1931  N   VAL A 126      28.541  46.897 130.328  1.00 68.21           N  
ATOM   1932  CA  VAL A 126      29.369  47.245 129.168  1.00 67.44           C  
ATOM   1933  C   VAL A 126      30.133  48.570 129.373  1.00 66.47           C  
ATOM   1934  O   VAL A 126      31.272  48.671 128.919  1.00 65.72           O  
ATOM   1935  CB  VAL A 126      28.515  47.296 127.863  1.00 67.70           C  
ATOM   1936  CG1 VAL A 126      29.116  48.081 126.674  1.00 67.58           C  
ATOM   1937  CG2 VAL A 126      28.174  45.870 127.395  1.00 68.03           C  
ATOM   1938  H   VAL A 126      27.543  46.993 130.203  1.00  0.00           H  
ATOM   1939  HA  VAL A 126      30.117  46.459 129.053  1.00  0.00           H  
ATOM   1940  HB  VAL A 126      27.570  47.783 128.108  1.00  0.00           H  
ATOM   1941 HG11 VAL A 126      28.497  47.973 125.783  1.00  0.00           H  
ATOM   1942 HG12 VAL A 126      29.182  49.150 126.878  1.00  0.00           H  
ATOM   1943 HG13 VAL A 126      30.115  47.720 126.425  1.00  0.00           H  
ATOM   1944 HG21 VAL A 126      27.470  45.885 126.563  1.00  0.00           H  
ATOM   1945 HG22 VAL A 126      29.069  45.342 127.063  1.00  0.00           H  
ATOM   1946 HG23 VAL A 126      27.725  45.278 128.191  1.00  0.00           H  
ATOM   1947  N   ALA A 127      29.518  49.533 130.084  1.00 66.14           N  
ATOM   1948  CA  ALA A 127      30.149  50.787 130.494  1.00 65.59           C  
ATOM   1949  C   ALA A 127      31.279  50.565 131.512  1.00 65.11           C  
ATOM   1950  O   ALA A 127      32.354  51.124 131.315  1.00 65.16           O  
ATOM   1951  CB  ALA A 127      29.091  51.763 131.030  1.00 65.71           C  
ATOM   1952  H   ALA A 127      28.569  49.389 130.399  1.00  0.00           H  
ATOM   1953  HA  ALA A 127      30.591  51.240 129.604  1.00  0.00           H  
ATOM   1954  HB1 ALA A 127      29.546  52.699 131.356  1.00  0.00           H  
ATOM   1955  HB2 ALA A 127      28.359  52.009 130.260  1.00  0.00           H  
ATOM   1956  HB3 ALA A 127      28.550  51.348 131.878  1.00  0.00           H  
ATOM   1957  N   ILE A 128      31.042  49.715 132.530  1.00 64.53           N  
ATOM   1958  CA  ILE A 128      32.040  49.271 133.515  1.00 63.76           C  
ATOM   1959  C   ILE A 128      33.225  48.534 132.864  1.00 62.65           C  
ATOM   1960  O   ILE A 128      34.371  48.853 133.177  1.00 61.51           O  
ATOM   1961  CB  ILE A 128      31.404  48.375 134.628  1.00 64.68           C  
ATOM   1962  CG1 ILE A 128      30.556  49.240 135.581  1.00 65.22           C  
ATOM   1963  CG2 ILE A 128      32.390  47.516 135.459  1.00 64.39           C  
ATOM   1964  CD1 ILE A 128      29.516  48.463 136.400  1.00 65.72           C  
ATOM   1965  H   ILE A 128      30.121  49.308 132.625  1.00  0.00           H  
ATOM   1966  HA  ILE A 128      32.443  50.169 133.988  1.00  0.00           H  
ATOM   1967  HB  ILE A 128      30.725  47.682 134.131  1.00  0.00           H  
ATOM   1968 HG12 ILE A 128      31.213  49.791 136.255  1.00  0.00           H  
ATOM   1969 HG13 ILE A 128      30.027  49.993 135.004  1.00  0.00           H  
ATOM   1970 HG21 ILE A 128      31.877  46.984 136.259  1.00  0.00           H  
ATOM   1971 HG22 ILE A 128      32.884  46.753 134.857  1.00  0.00           H  
ATOM   1972 HG23 ILE A 128      33.161  48.134 135.918  1.00  0.00           H  
ATOM   1973 HD11 ILE A 128      28.711  49.125 136.717  1.00  0.00           H  
ATOM   1974 HD12 ILE A 128      29.068  47.653 135.824  1.00  0.00           H  
ATOM   1975 HD13 ILE A 128      29.962  48.033 137.297  1.00  0.00           H  
ATOM   1976  N   ALA A 129      32.928  47.600 131.944  1.00 62.62           N  
ATOM   1977  CA  ALA A 129      33.922  46.872 131.156  1.00 62.31           C  
ATOM   1978  C   ALA A 129      34.770  47.793 130.264  1.00 62.03           C  
ATOM   1979  O   ALA A 129      35.977  47.583 130.182  1.00 62.05           O  
ATOM   1980  CB  ALA A 129      33.220  45.791 130.322  1.00 62.67           C  
ATOM   1981  H   ALA A 129      31.959  47.377 131.756  1.00  0.00           H  
ATOM   1982  HA  ALA A 129      34.596  46.374 131.857  1.00  0.00           H  
ATOM   1983  HB1 ALA A 129      33.938  45.214 129.739  1.00  0.00           H  
ATOM   1984  HB2 ALA A 129      32.681  45.092 130.962  1.00  0.00           H  
ATOM   1985  HB3 ALA A 129      32.501  46.225 129.627  1.00  0.00           H  
ATOM   1986  N   GLY A 130      34.138  48.819 129.669  1.00 61.55           N  
ATOM   1987  CA  GLY A 130      34.786  49.841 128.848  1.00 60.81           C  
ATOM   1988  C   GLY A 130      35.691  50.764 129.681  1.00 60.12           C  
ATOM   1989  O   GLY A 130      36.728  51.189 129.173  1.00 59.94           O  
ATOM   1990  H   GLY A 130      33.137  48.908 129.786  1.00  0.00           H  
ATOM   1991  HA2 GLY A 130      35.364  49.368 128.054  1.00  0.00           H  
ATOM   1992  HA3 GLY A 130      34.015  50.445 128.369  1.00  0.00           H  
ATOM   1993  N   CYS A 131      35.333  51.036 130.953  1.00 59.76           N  
ATOM   1994  CA  CYS A 131      36.154  51.783 131.914  1.00 59.07           C  
ATOM   1995  C   CYS A 131      37.455  51.025 132.222  1.00 57.51           C  
ATOM   1996  O   CYS A 131      38.523  51.614 132.082  1.00 56.95           O  
ATOM   1997  CB  CYS A 131      35.425  52.111 133.236  1.00 59.82           C  
ATOM   1998  SG  CYS A 131      34.035  53.242 132.965  1.00 61.60           S  
ATOM   1999  H   CYS A 131      34.452  50.686 131.305  1.00  0.00           H  
ATOM   2000  HA  CYS A 131      36.430  52.729 131.442  1.00  0.00           H  
ATOM   2001  HB2 CYS A 131      35.055  51.214 133.728  1.00  0.00           H  
ATOM   2002  HB3 CYS A 131      36.108  52.591 133.939  1.00  0.00           H  
ATOM   2003  HG  CYS A 131      33.677  53.338 134.248  1.00  0.00           H  
ATOM   2004  N   TRP A 132      37.341  49.733 132.583  1.00 56.32           N  
ATOM   2005  CA  TRP A 132      38.478  48.848 132.849  1.00 55.45           C  
ATOM   2006  C   TRP A 132      39.382  48.598 131.632  1.00 55.12           C  
ATOM   2007  O   TRP A 132      40.598  48.652 131.793  1.00 54.90           O  
ATOM   2008  CB  TRP A 132      38.012  47.523 133.482  1.00 55.09           C  
ATOM   2009  CG  TRP A 132      37.631  47.618 134.929  1.00 54.52           C  
ATOM   2010  CD1 TRP A 132      36.380  47.559 135.438  1.00 54.63           C  
ATOM   2011  CD2 TRP A 132      38.516  47.835 136.069  1.00 53.93           C  
ATOM   2012  CE2 TRP A 132      37.723  47.895 137.255  1.00 54.00           C  
ATOM   2013  CE3 TRP A 132      39.914  47.994 136.221  1.00 53.67           C  
ATOM   2014  NE1 TRP A 132      36.430  47.727 136.806  1.00 54.44           N  
ATOM   2015  CZ2 TRP A 132      38.286  48.094 138.527  1.00 53.76           C  
ATOM   2016  CZ3 TRP A 132      40.490  48.193 137.491  1.00 53.54           C  
ATOM   2017  CH2 TRP A 132      39.680  48.237 138.644  1.00 53.45           C  
ATOM   2018  H   TRP A 132      36.422  49.319 132.666  1.00  0.00           H  
ATOM   2019  HA  TRP A 132      39.112  49.349 133.583  1.00  0.00           H  
ATOM   2020  HB2 TRP A 132      37.187  47.095 132.911  1.00  0.00           H  
ATOM   2021  HB3 TRP A 132      38.820  46.791 133.436  1.00  0.00           H  
ATOM   2022  HD1 TRP A 132      35.487  47.400 134.855  1.00  0.00           H  
ATOM   2023  HE1 TRP A 132      35.599  47.748 137.382  1.00  0.00           H  
ATOM   2024  HE3 TRP A 132      40.551  47.961 135.349  1.00  0.00           H  
ATOM   2025  HZ2 TRP A 132      37.657  48.134 139.404  1.00  0.00           H  
ATOM   2026  HZ3 TRP A 132      41.559  48.312 137.573  1.00  0.00           H  
ATOM   2027  HH2 TRP A 132      40.125  48.382 139.616  1.00  0.00           H  
ATOM   2028  N   ILE A 133      38.794  48.368 130.444  1.00 55.10           N  
ATOM   2029  CA  ILE A 133      39.522  48.164 129.186  1.00 54.91           C  
ATOM   2030  C   ILE A 133      40.372  49.387 128.788  1.00 54.28           C  
ATOM   2031  O   ILE A 133      41.550  49.213 128.479  1.00 53.86           O  
ATOM   2032  CB  ILE A 133      38.566  47.754 128.022  1.00 55.30           C  
ATOM   2033  CG1 ILE A 133      38.090  46.294 128.214  1.00 55.65           C  
ATOM   2034  CG2 ILE A 133      39.125  47.927 126.588  1.00 55.31           C  
ATOM   2035  CD1 ILE A 133      36.809  45.946 127.438  1.00 56.18           C  
ATOM   2036  H   ILE A 133      37.784  48.323 130.387  1.00  0.00           H  
ATOM   2037  HA  ILE A 133      40.217  47.339 129.354  1.00  0.00           H  
ATOM   2038  HB  ILE A 133      37.688  48.397 128.094  1.00  0.00           H  
ATOM   2039 HG12 ILE A 133      38.888  45.612 127.918  1.00  0.00           H  
ATOM   2040 HG13 ILE A 133      37.914  46.086 129.269  1.00  0.00           H  
ATOM   2041 HG21 ILE A 133      38.419  47.563 125.842  1.00  0.00           H  
ATOM   2042 HG22 ILE A 133      39.315  48.972 126.340  1.00  0.00           H  
ATOM   2043 HG23 ILE A 133      40.056  47.375 126.456  1.00  0.00           H  
ATOM   2044 HD11 ILE A 133      36.249  45.163 127.950  1.00  0.00           H  
ATOM   2045 HD12 ILE A 133      36.147  46.806 127.336  1.00  0.00           H  
ATOM   2046 HD13 ILE A 133      37.043  45.584 126.437  1.00  0.00           H  
ATOM   2047  N   LEU A 134      39.780  50.592 128.859  1.00 53.99           N  
ATOM   2048  CA  LEU A 134      40.462  51.862 128.600  1.00 53.74           C  
ATOM   2049  C   LEU A 134      41.534  52.195 129.657  1.00 53.45           C  
ATOM   2050  O   LEU A 134      42.546  52.799 129.309  1.00 52.98           O  
ATOM   2051  CB  LEU A 134      39.401  52.978 128.457  1.00 53.88           C  
ATOM   2052  CG  LEU A 134      39.929  54.379 128.064  1.00 53.93           C  
ATOM   2053  CD1 LEU A 134      40.719  54.364 126.736  1.00 54.06           C  
ATOM   2054  CD2 LEU A 134      38.778  55.408 128.043  1.00 54.00           C  
ATOM   2055  H   LEU A 134      38.806  50.656 129.125  1.00  0.00           H  
ATOM   2056  HA  LEU A 134      40.974  51.751 127.644  1.00  0.00           H  
ATOM   2057  HB2 LEU A 134      38.667  52.668 127.711  1.00  0.00           H  
ATOM   2058  HB3 LEU A 134      38.852  53.056 129.397  1.00  0.00           H  
ATOM   2059  HG  LEU A 134      40.613  54.714 128.845  1.00  0.00           H  
ATOM   2060 HD11 LEU A 134      40.460  55.194 126.081  1.00  0.00           H  
ATOM   2061 HD12 LEU A 134      41.791  54.434 126.925  1.00  0.00           H  
ATOM   2062 HD13 LEU A 134      40.548  53.451 126.166  1.00  0.00           H  
ATOM   2063 HD21 LEU A 134      38.586  55.807 127.047  1.00  0.00           H  
ATOM   2064 HD22 LEU A 134      37.838  54.978 128.392  1.00  0.00           H  
ATOM   2065 HD23 LEU A 134      39.005  56.253 128.693  1.00  0.00           H  
ATOM   2066  N   SER A 135      41.317  51.762 130.909  1.00 53.55           N  
ATOM   2067  CA  SER A 135      42.260  51.921 132.015  1.00 53.21           C  
ATOM   2068  C   SER A 135      43.495  51.021 131.888  1.00 53.16           C  
ATOM   2069  O   SER A 135      44.592  51.479 132.202  1.00 53.00           O  
ATOM   2070  CB  SER A 135      41.543  51.650 133.340  1.00 53.16           C  
ATOM   2071  OG  SER A 135      40.631  52.691 133.584  1.00 53.60           O  
ATOM   2072  H   SER A 135      40.455  51.279 131.124  1.00  0.00           H  
ATOM   2073  HA  SER A 135      42.616  52.954 132.020  1.00  0.00           H  
ATOM   2074  HB2 SER A 135      41.019  50.697 133.337  1.00  0.00           H  
ATOM   2075  HB3 SER A 135      42.255  51.615 134.159  1.00  0.00           H  
ATOM   2076  HG  SER A 135      39.862  52.551 133.023  1.00  0.00           H  
ATOM   2077  N   PHE A 136      43.303  49.782 131.401  1.00 53.34           N  
ATOM   2078  CA  PHE A 136      44.385  48.872 131.029  1.00 53.36           C  
ATOM   2079  C   PHE A 136      45.172  49.343 129.796  1.00 53.47           C  
ATOM   2080  O   PHE A 136      46.388  49.183 129.788  1.00 53.19           O  
ATOM   2081  CB  PHE A 136      43.876  47.421 130.872  1.00 53.45           C  
ATOM   2082  CG  PHE A 136      43.784  46.630 132.169  1.00 53.27           C  
ATOM   2083  CD1 PHE A 136      44.958  46.305 132.881  1.00 53.17           C  
ATOM   2084  CD2 PHE A 136      42.536  46.246 132.704  1.00 53.38           C  
ATOM   2085  CE1 PHE A 136      44.878  45.607 134.079  1.00 53.15           C  
ATOM   2086  CE2 PHE A 136      42.475  45.561 133.910  1.00 53.20           C  
ATOM   2087  CZ  PHE A 136      43.641  45.242 134.594  1.00 53.09           C  
ATOM   2088  H   PHE A 136      42.363  49.463 131.203  1.00  0.00           H  
ATOM   2089  HA  PHE A 136      45.107  48.878 131.847  1.00  0.00           H  
ATOM   2090  HB2 PHE A 136      42.907  47.416 130.370  1.00  0.00           H  
ATOM   2091  HB3 PHE A 136      44.544  46.861 130.216  1.00  0.00           H  
ATOM   2092  HD1 PHE A 136      45.923  46.598 132.499  1.00  0.00           H  
ATOM   2093  HD2 PHE A 136      41.623  46.464 132.174  1.00  0.00           H  
ATOM   2094  HE1 PHE A 136      45.781  45.360 134.618  1.00  0.00           H  
ATOM   2095  HE2 PHE A 136      41.517  45.269 134.314  1.00  0.00           H  
ATOM   2096  HZ  PHE A 136      43.586  44.707 135.530  1.00  0.00           H  
ATOM   2097  N   VAL A 137      44.498  49.954 128.806  1.00 53.59           N  
ATOM   2098  CA  VAL A 137      45.137  50.560 127.633  1.00 53.94           C  
ATOM   2099  C   VAL A 137      46.047  51.748 128.010  1.00 53.65           C  
ATOM   2100  O   VAL A 137      47.211  51.754 127.611  1.00 54.05           O  
ATOM   2101  CB  VAL A 137      44.085  50.986 126.562  1.00 54.53           C  
ATOM   2102  CG1 VAL A 137      44.549  52.031 125.522  1.00 54.56           C  
ATOM   2103  CG2 VAL A 137      43.543  49.750 125.823  1.00 55.00           C  
ATOM   2104  H   VAL A 137      43.492  50.037 128.863  1.00  0.00           H  
ATOM   2105  HA  VAL A 137      45.779  49.797 127.187  1.00  0.00           H  
ATOM   2106  HB  VAL A 137      43.241  51.429 127.087  1.00  0.00           H  
ATOM   2107 HG11 VAL A 137      43.788  52.184 124.757  1.00  0.00           H  
ATOM   2108 HG12 VAL A 137      44.732  53.007 125.972  1.00  0.00           H  
ATOM   2109 HG13 VAL A 137      45.462  51.712 125.019  1.00  0.00           H  
ATOM   2110 HG21 VAL A 137      42.711  50.013 125.170  1.00  0.00           H  
ATOM   2111 HG22 VAL A 137      44.317  49.290 125.208  1.00  0.00           H  
ATOM   2112 HG23 VAL A 137      43.186  48.988 126.514  1.00  0.00           H  
ATOM   2113  N   VAL A 138      45.511  52.700 128.794  1.00 53.12           N  
ATOM   2114  CA  VAL A 138      46.227  53.885 129.272  1.00 52.83           C  
ATOM   2115  C   VAL A 138      47.359  53.534 130.258  1.00 52.76           C  
ATOM   2116  O   VAL A 138      48.468  54.035 130.087  1.00 52.48           O  
ATOM   2117  CB  VAL A 138      45.251  54.917 129.920  1.00 52.59           C  
ATOM   2118  CG1 VAL A 138      45.903  56.030 130.776  1.00 52.55           C  
ATOM   2119  CG2 VAL A 138      44.360  55.569 128.848  1.00 52.72           C  
ATOM   2120  H   VAL A 138      44.542  52.623 129.077  1.00  0.00           H  
ATOM   2121  HA  VAL A 138      46.688  54.351 128.400  1.00  0.00           H  
ATOM   2122  HB  VAL A 138      44.585  54.364 130.584  1.00  0.00           H  
ATOM   2123 HG11 VAL A 138      45.165  56.771 131.083  1.00  0.00           H  
ATOM   2124 HG12 VAL A 138      46.347  55.638 131.691  1.00  0.00           H  
ATOM   2125 HG13 VAL A 138      46.681  56.557 130.222  1.00  0.00           H  
ATOM   2126 HG21 VAL A 138      43.615  56.227 129.296  1.00  0.00           H  
ATOM   2127 HG22 VAL A 138      44.955  56.163 128.154  1.00  0.00           H  
ATOM   2128 HG23 VAL A 138      43.824  54.827 128.258  1.00  0.00           H  
ATOM   2129  N   GLY A 139      47.066  52.674 131.246  1.00 52.99           N  
ATOM   2130  CA  GLY A 139      47.974  52.349 132.343  1.00 53.18           C  
ATOM   2131  C   GLY A 139      49.088  51.362 131.955  1.00 53.68           C  
ATOM   2132  O   GLY A 139      50.089  51.311 132.668  1.00 53.67           O  
ATOM   2133  H   GLY A 139      46.131  52.290 131.307  1.00  0.00           H  
ATOM   2134  HA2 GLY A 139      48.424  53.265 132.725  1.00  0.00           H  
ATOM   2135  HA3 GLY A 139      47.387  51.930 133.156  1.00  0.00           H  
ATOM   2136  N   LEU A 140      48.948  50.615 130.843  1.00 54.27           N  
ATOM   2137  CA  LEU A 140      49.995  49.743 130.290  1.00 54.46           C  
ATOM   2138  C   LEU A 140      50.720  50.384 129.091  1.00 54.96           C  
ATOM   2139  O   LEU A 140      51.541  49.704 128.480  1.00 54.85           O  
ATOM   2140  CB  LEU A 140      49.420  48.361 129.895  1.00 54.49           C  
ATOM   2141  CG  LEU A 140      48.791  47.549 131.050  1.00 54.37           C  
ATOM   2142  CD1 LEU A 140      48.094  46.288 130.493  1.00 54.45           C  
ATOM   2143  CD2 LEU A 140      49.819  47.217 132.154  1.00 54.40           C  
ATOM   2144  H   LEU A 140      48.090  50.668 130.310  1.00  0.00           H  
ATOM   2145  HA  LEU A 140      50.772  49.576 131.037  1.00  0.00           H  
ATOM   2146  HB2 LEU A 140      48.692  48.498 129.096  1.00  0.00           H  
ATOM   2147  HB3 LEU A 140      50.208  47.748 129.454  1.00  0.00           H  
ATOM   2148  HG  LEU A 140      48.016  48.154 131.520  1.00  0.00           H  
ATOM   2149 HD11 LEU A 140      48.332  45.384 131.053  1.00  0.00           H  
ATOM   2150 HD12 LEU A 140      47.011  46.405 130.516  1.00  0.00           H  
ATOM   2151 HD13 LEU A 140      48.365  46.099 129.455  1.00  0.00           H  
ATOM   2152 HD21 LEU A 140      49.738  46.194 132.521  1.00  0.00           H  
ATOM   2153 HD22 LEU A 140      50.844  47.349 131.808  1.00  0.00           H  
ATOM   2154 HD23 LEU A 140      49.683  47.875 133.013  1.00  0.00           H  
ATOM   2155  N   THR A 141      50.466  51.669 128.783  1.00 55.60           N  
ATOM   2156  CA  THR A 141      51.210  52.419 127.760  1.00 56.21           C  
ATOM   2157  C   THR A 141      52.737  52.551 128.022  1.00 56.62           C  
ATOM   2158  O   THR A 141      53.488  52.451 127.050  1.00 56.79           O  
ATOM   2159  CB  THR A 141      50.584  53.817 127.492  1.00 56.14           C  
ATOM   2160  CG2 THR A 141      51.378  54.783 126.593  1.00 56.26           C  
ATOM   2161  OG1 THR A 141      49.314  53.645 126.896  1.00 55.88           O  
ATOM   2162  H   THR A 141      49.786  52.189 129.320  1.00  0.00           H  
ATOM   2163  HA  THR A 141      51.115  51.849 126.837  1.00  0.00           H  
ATOM   2164  HB  THR A 141      50.416  54.318 128.441  1.00  0.00           H  
ATOM   2165  HG1 THR A 141      48.768  53.096 127.468  1.00  0.00           H  
ATOM   2166 HG21 THR A 141      50.791  55.676 126.369  1.00  0.00           H  
ATOM   2167 HG22 THR A 141      52.292  55.126 127.078  1.00  0.00           H  
ATOM   2168 HG23 THR A 141      51.649  54.319 125.644  1.00  0.00           H  
ATOM   2169  N   PRO A 142      53.202  52.651 129.295  1.00 56.81           N  
ATOM   2170  CA  PRO A 142      54.638  52.529 129.612  1.00 57.54           C  
ATOM   2171  C   PRO A 142      55.241  51.128 129.421  1.00 58.73           C  
ATOM   2172  O   PRO A 142      56.417  51.041 129.077  1.00 58.73           O  
ATOM   2173  CB  PRO A 142      54.761  53.014 131.065  1.00 57.07           C  
ATOM   2174  CG  PRO A 142      53.505  53.832 131.300  1.00 56.66           C  
ATOM   2175  CD  PRO A 142      52.463  53.091 130.478  1.00 56.44           C  
ATOM   2176  HA  PRO A 142      55.166  53.221 128.960  1.00  0.00           H  
ATOM   2177  HB2 PRO A 142      54.774  52.171 131.756  1.00  0.00           H  
ATOM   2178  HB3 PRO A 142      55.669  53.593 131.236  1.00  0.00           H  
ATOM   2179  HG2 PRO A 142      53.239  53.929 132.351  1.00  0.00           H  
ATOM   2180  HG3 PRO A 142      53.649  54.831 130.889  1.00  0.00           H  
ATOM   2181  HD2 PRO A 142      52.106  52.217 131.023  1.00  0.00           H  
ATOM   2182  HD3 PRO A 142      51.610  53.732 130.260  1.00  0.00           H  
ATOM   2183  N   MET A 143      54.434  50.067 129.608  1.00 60.04           N  
ATOM   2184  CA  MET A 143      54.818  48.681 129.319  1.00 61.26           C  
ATOM   2185  C   MET A 143      54.922  48.388 127.810  1.00 61.85           C  
ATOM   2186  O   MET A 143      55.693  47.505 127.437  1.00 62.80           O  
ATOM   2187  CB  MET A 143      53.837  47.706 130.007  1.00 62.24           C  
ATOM   2188  CG  MET A 143      54.077  47.558 131.517  1.00 62.86           C  
ATOM   2189  SD  MET A 143      55.533  46.583 131.982  1.00 64.56           S  
ATOM   2190  CE  MET A 143      54.963  44.916 131.548  1.00 64.92           C  
ATOM   2191  H   MET A 143      53.473  50.214 129.880  1.00  0.00           H  
ATOM   2192  HA  MET A 143      55.815  48.509 129.729  1.00  0.00           H  
ATOM   2193  HB2 MET A 143      52.807  48.015 129.842  1.00  0.00           H  
ATOM   2194  HB3 MET A 143      53.911  46.721 129.545  1.00  0.00           H  
ATOM   2195  HG2 MET A 143      54.194  48.544 131.961  1.00  0.00           H  
ATOM   2196  HG3 MET A 143      53.207  47.108 131.992  1.00  0.00           H  
ATOM   2197  HE1 MET A 143      55.731  44.183 131.791  1.00  0.00           H  
ATOM   2198  HE2 MET A 143      54.059  44.666 132.103  1.00  0.00           H  
ATOM   2199  HE3 MET A 143      54.751  44.837 130.483  1.00  0.00           H  
ATOM   2200  N   PHE A 144      54.179  49.141 126.977  1.00 61.74           N  
ATOM   2201  CA  PHE A 144      54.215  49.034 125.516  1.00 61.88           C  
ATOM   2202  C   PHE A 144      55.445  49.717 124.887  1.00 61.15           C  
ATOM   2203  O   PHE A 144      55.799  49.346 123.768  1.00 61.58           O  
ATOM   2204  CB  PHE A 144      52.905  49.582 124.906  1.00 62.72           C  
ATOM   2205  CG  PHE A 144      51.600  48.946 125.370  1.00 63.28           C  
ATOM   2206  CD1 PHE A 144      51.522  47.586 125.753  1.00 63.37           C  
ATOM   2207  CD2 PHE A 144      50.402  49.688 125.278  1.00 63.16           C  
ATOM   2208  CE1 PHE A 144      50.303  47.035 126.126  1.00 63.41           C  
ATOM   2209  CE2 PHE A 144      49.193  49.120 125.657  1.00 62.94           C  
ATOM   2210  CZ  PHE A 144      49.145  47.801 126.088  1.00 63.20           C  
ATOM   2211  H   PHE A 144      53.548  49.831 127.359  1.00  0.00           H  
ATOM   2212  HA  PHE A 144      54.296  47.979 125.250  1.00  0.00           H  
ATOM   2213  HB2 PHE A 144      52.842  50.652 125.110  1.00  0.00           H  
ATOM   2214  HB3 PHE A 144      52.942  49.490 123.820  1.00  0.00           H  
ATOM   2215  HD1 PHE A 144      52.404  46.965 125.785  1.00  0.00           H  
ATOM   2216  HD2 PHE A 144      50.421  50.710 124.931  1.00  0.00           H  
ATOM   2217  HE1 PHE A 144      50.254  46.004 126.444  1.00  0.00           H  
ATOM   2218  HE2 PHE A 144      48.286  49.706 125.614  1.00  0.00           H  
ATOM   2219  HZ  PHE A 144      48.202  47.367 126.385  1.00  0.00           H  
ATOM   2220  N   GLY A 145      56.098  50.649 125.609  1.00 59.75           N  
ATOM   2221  CA  GLY A 145      57.393  51.191 125.201  1.00 59.22           C  
ATOM   2222  C   GLY A 145      57.589  52.677 125.533  1.00 58.15           C  
ATOM   2223  O   GLY A 145      58.708  53.151 125.337  1.00 57.86           O  
ATOM   2224  H   GLY A 145      55.758  50.897 126.528  1.00  0.00           H  
ATOM   2225  HA2 GLY A 145      58.176  50.615 125.694  1.00  0.00           H  
ATOM   2226  HA3 GLY A 145      57.556  51.081 124.127  1.00  0.00           H  
ATOM   2227  N   TRP A 146      56.572  53.419 126.022  1.00 57.09           N  
ATOM   2228  CA  TRP A 146      56.716  54.846 126.359  1.00 56.86           C  
ATOM   2229  C   TRP A 146      57.277  55.005 127.785  1.00 57.28           C  
ATOM   2230  O   TRP A 146      56.538  55.272 128.733  1.00 56.88           O  
ATOM   2231  CB  TRP A 146      55.389  55.600 126.123  1.00 55.96           C  
ATOM   2232  CG  TRP A 146      55.442  57.111 126.105  1.00 55.45           C  
ATOM   2233  CD1 TRP A 146      56.498  57.895 126.440  1.00 55.47           C  
ATOM   2234  CD2 TRP A 146      54.380  58.039 125.720  1.00 54.95           C  
ATOM   2235  CE2 TRP A 146      54.875  59.376 125.842  1.00 55.08           C  
ATOM   2236  CE3 TRP A 146      53.048  57.890 125.271  1.00 54.73           C  
ATOM   2237  NE1 TRP A 146      56.166  59.224 126.293  1.00 55.42           N  
ATOM   2238  CZ2 TRP A 146      54.091  60.502 125.535  1.00 55.05           C  
ATOM   2239  CZ3 TRP A 146      52.253  59.011 124.955  1.00 54.69           C  
ATOM   2240  CH2 TRP A 146      52.773  60.314 125.083  1.00 54.86           C  
ATOM   2241  H   TRP A 146      55.663  53.006 126.174  1.00  0.00           H  
ATOM   2242  HA  TRP A 146      57.436  55.285 125.664  1.00  0.00           H  
ATOM   2243  HB2 TRP A 146      54.992  55.306 125.151  1.00  0.00           H  
ATOM   2244  HB3 TRP A 146      54.643  55.286 126.853  1.00  0.00           H  
ATOM   2245  HD1 TRP A 146      57.463  57.540 126.768  1.00  0.00           H  
ATOM   2246  HE1 TRP A 146      56.818  59.972 126.490  1.00  0.00           H  
ATOM   2247  HE3 TRP A 146      52.635  56.900 125.157  1.00  0.00           H  
ATOM   2248  HZ2 TRP A 146      54.496  61.497 125.644  1.00  0.00           H  
ATOM   2249  HZ3 TRP A 146      51.240  58.868 124.608  1.00  0.00           H  
ATOM   2250  HH2 TRP A 146      52.161  61.169 124.836  1.00  0.00           H  
ATOM   2251  N   ASN A 147      58.598  54.824 127.883  1.00 58.24           N  
ATOM   2252  CA  ASN A 147      59.369  54.743 129.119  1.00 58.78           C  
ATOM   2253  C   ASN A 147      60.766  55.353 128.902  1.00 60.30           C  
ATOM   2254  O   ASN A 147      61.100  55.771 127.792  1.00 61.17           O  
ATOM   2255  CB  ASN A 147      59.385  53.264 129.603  1.00 58.24           C  
ATOM   2256  CG  ASN A 147      59.936  52.253 128.585  1.00 58.09           C  
ATOM   2257  ND2 ASN A 147      59.210  51.164 128.333  1.00 57.71           N  
ATOM   2258  OD1 ASN A 147      61.013  52.443 128.032  1.00 58.34           O  
ATOM   2259  H   ASN A 147      59.125  54.628 127.041  1.00  0.00           H  
ATOM   2260  HA  ASN A 147      58.870  55.350 129.877  1.00  0.00           H  
ATOM   2261  HB2 ASN A 147      59.965  53.164 130.519  1.00  0.00           H  
ATOM   2262  HB3 ASN A 147      58.367  52.974 129.867  1.00  0.00           H  
ATOM   2263 HD21 ASN A 147      58.307  51.031 128.774  1.00  0.00           H  
ATOM   2264 HD22 ASN A 147      59.548  50.474 127.680  1.00  0.00           H  
ATOM   2265  N   ASN A 148      61.560  55.379 129.980  1.00 61.61           N  
ATOM   2266  CA  ASN A 148      62.911  55.947 130.004  1.00 63.19           C  
ATOM   2267  C   ASN A 148      64.012  54.891 129.765  1.00 64.17           C  
ATOM   2268  O   ASN A 148      65.154  55.156 130.135  1.00 65.23           O  
ATOM   2269  CB  ASN A 148      63.122  56.683 131.351  1.00 63.56           C  
ATOM   2270  CG  ASN A 148      62.139  57.832 131.605  1.00 64.02           C  
ATOM   2271  ND2 ASN A 148      61.853  58.101 132.878  1.00 63.91           N  
ATOM   2272  OD1 ASN A 148      61.658  58.478 130.676  1.00 65.07           O  
ATOM   2273  H   ASN A 148      61.209  55.027 130.861  1.00  0.00           H  
ATOM   2274  HA  ASN A 148      63.020  56.680 129.201  1.00  0.00           H  
ATOM   2275  HB2 ASN A 148      63.052  55.963 132.166  1.00  0.00           H  
ATOM   2276  HB3 ASN A 148      64.121  57.117 131.401  1.00  0.00           H  
ATOM   2277 HD21 ASN A 148      62.277  57.568 133.623  1.00  0.00           H  
ATOM   2278 HD22 ASN A 148      61.213  58.846 133.116  1.00  0.00           H  
ATOM   2279  N   LEU A 149      63.688  53.727 129.163  1.00 64.67           N  
ATOM   2280  CA  LEU A 149      64.625  52.615 128.934  1.00 66.27           C  
ATOM   2281  C   LEU A 149      65.871  53.027 128.135  1.00 68.22           C  
ATOM   2282  O   LEU A 149      66.977  52.778 128.603  1.00 68.45           O  
ATOM   2283  CB  LEU A 149      63.891  51.415 128.287  1.00 66.15           C  
ATOM   2284  CG  LEU A 149      64.747  50.164 127.966  1.00 66.61           C  
ATOM   2285  CD1 LEU A 149      65.454  49.590 129.210  1.00 66.77           C  
ATOM   2286  CD2 LEU A 149      63.903  49.094 127.242  1.00 66.84           C  
ATOM   2287  H   LEU A 149      62.735  53.569 128.865  1.00  0.00           H  
ATOM   2288  HA  LEU A 149      64.971  52.300 129.920  1.00  0.00           H  
ATOM   2289  HB2 LEU A 149      63.072  51.111 128.937  1.00  0.00           H  
ATOM   2290  HB3 LEU A 149      63.431  51.756 127.358  1.00  0.00           H  
ATOM   2291  HG  LEU A 149      65.521  50.457 127.257  1.00  0.00           H  
ATOM   2292 HD11 LEU A 149      65.486  48.500 129.212  1.00  0.00           H  
ATOM   2293 HD12 LEU A 149      66.484  49.933 129.263  1.00  0.00           H  
ATOM   2294 HD13 LEU A 149      64.968  49.903 130.129  1.00  0.00           H  
ATOM   2295 HD21 LEU A 149      64.383  48.790 126.311  1.00  0.00           H  
ATOM   2296 HD22 LEU A 149      63.762  48.195 127.842  1.00  0.00           H  
ATOM   2297 HD23 LEU A 149      62.908  49.460 126.986  1.00  0.00           H  
ATOM   2298  N   SER A 150      65.665  53.691 126.985  1.00 70.31           N  
ATOM   2299  CA  SER A 150      66.727  54.190 126.110  1.00 72.34           C  
ATOM   2300  C   SER A 150      67.623  55.266 126.760  1.00 73.10           C  
ATOM   2301  O   SER A 150      68.829  55.256 126.518  1.00 74.52           O  
ATOM   2302  CB  SER A 150      66.100  54.659 124.781  1.00 72.86           C  
ATOM   2303  OG  SER A 150      65.305  55.819 124.941  1.00 73.96           O  
ATOM   2304  H   SER A 150      64.720  53.882 126.684  1.00  0.00           H  
ATOM   2305  HA  SER A 150      67.367  53.337 125.879  1.00  0.00           H  
ATOM   2306  HB2 SER A 150      66.886  54.882 124.058  1.00  0.00           H  
ATOM   2307  HB3 SER A 150      65.492  53.866 124.343  1.00  0.00           H  
ATOM   2308  HG  SER A 150      64.911  56.042 124.094  1.00  0.00           H  
ATOM   2309  N   ALA A 151      67.035  56.141 127.594  1.00 72.52           N  
ATOM   2310  CA  ALA A 151      67.745  57.182 128.340  1.00 72.36           C  
ATOM   2311  C   ALA A 151      68.626  56.617 129.467  1.00 72.30           C  
ATOM   2312  O   ALA A 151      69.734  57.112 129.673  1.00 72.69           O  
ATOM   2313  CB  ALA A 151      66.723  58.185 128.898  1.00 71.97           C  
ATOM   2314  H   ALA A 151      66.038  56.081 127.746  1.00  0.00           H  
ATOM   2315  HA  ALA A 151      68.395  57.714 127.643  1.00  0.00           H  
ATOM   2316  HB1 ALA A 151      67.218  58.994 129.437  1.00  0.00           H  
ATOM   2317  HB2 ALA A 151      66.142  58.638 128.094  1.00  0.00           H  
ATOM   2318  HB3 ALA A 151      66.022  57.710 129.584  1.00  0.00           H  
ATOM   2319  N   VAL A 152      68.126  55.579 130.157  1.00 72.26           N  
ATOM   2320  CA  VAL A 152      68.821  54.887 131.240  1.00 72.51           C  
ATOM   2321  C   VAL A 152      69.884  53.891 130.717  1.00 73.32           C  
ATOM   2322  O   VAL A 152      70.901  53.721 131.385  1.00 73.79           O  
ATOM   2323  CB  VAL A 152      67.799  54.194 132.192  1.00 71.98           C  
ATOM   2324  CG1 VAL A 152      68.417  53.252 133.239  1.00 72.36           C  
ATOM   2325  CG2 VAL A 152      66.941  55.241 132.927  1.00 71.53           C  
ATOM   2326  H   VAL A 152      67.200  55.236 129.934  1.00  0.00           H  
ATOM   2327  HA  VAL A 152      69.356  55.636 131.827  1.00  0.00           H  
ATOM   2328  HB  VAL A 152      67.122  53.592 131.583  1.00  0.00           H  
ATOM   2329 HG11 VAL A 152      67.662  52.863 133.923  1.00  0.00           H  
ATOM   2330 HG12 VAL A 152      68.874  52.396 132.756  1.00  0.00           H  
ATOM   2331 HG13 VAL A 152      69.180  53.754 133.832  1.00  0.00           H  
ATOM   2332 HG21 VAL A 152      66.222  54.768 133.595  1.00  0.00           H  
ATOM   2333 HG22 VAL A 152      67.562  55.906 133.525  1.00  0.00           H  
ATOM   2334 HG23 VAL A 152      66.377  55.869 132.239  1.00  0.00           H  
ATOM   2335  N   GLU A 153      69.678  53.312 129.519  1.00 74.23           N  
ATOM   2336  CA  GLU A 153      70.660  52.496 128.792  1.00 75.48           C  
ATOM   2337  C   GLU A 153      71.889  53.292 128.326  1.00 76.41           C  
ATOM   2338  O   GLU A 153      72.990  52.746 128.370  1.00 76.52           O  
ATOM   2339  CB  GLU A 153      69.993  51.803 127.587  1.00 76.06           C  
ATOM   2340  CG  GLU A 153      69.202  50.541 127.978  1.00 76.16           C  
ATOM   2341  CD  GLU A 153      68.409  49.921 126.822  1.00 76.90           C  
ATOM   2342  OE1 GLU A 153      68.205  50.613 125.799  1.00 77.82           O  
ATOM   2343  OE2 GLU A 153      67.997  48.754 126.994  1.00 77.74           O1-
ATOM   2344  H   GLU A 153      68.798  53.463 129.043  1.00  0.00           H  
ATOM   2345  HA  GLU A 153      71.024  51.723 129.471  1.00  0.00           H  
ATOM   2346  HB2 GLU A 153      69.337  52.518 127.089  1.00  0.00           H  
ATOM   2347  HB3 GLU A 153      70.741  51.523 126.843  1.00  0.00           H  
ATOM   2348  HG2 GLU A 153      69.890  49.788 128.365  1.00  0.00           H  
ATOM   2349  HG3 GLU A 153      68.515  50.764 128.791  1.00  0.00           H  
ATOM   2350  N   ARG A 154      71.695  54.563 127.926  1.00 76.91           N  
ATOM   2351  CA  ARG A 154      72.781  55.496 127.603  1.00 77.83           C  
ATOM   2352  C   ARG A 154      73.646  55.829 128.830  1.00 77.56           C  
ATOM   2353  O   ARG A 154      74.865  55.885 128.689  1.00 78.55           O  
ATOM   2354  CB  ARG A 154      72.210  56.783 126.976  1.00 78.51           C  
ATOM   2355  CG  ARG A 154      71.725  56.599 125.528  1.00 79.43           C  
ATOM   2356  CD  ARG A 154      71.127  57.877 124.918  1.00 79.92           C  
ATOM   2357  NE  ARG A 154      72.156  58.895 124.654  1.00 80.84           N  
ATOM   2358  CZ  ARG A 154      71.931  60.182 124.337  1.00 81.01           C  
ATOM   2359  NH1 ARG A 154      70.686  60.670 124.236  1.00 80.45           N  
ATOM   2360  NH2 ARG A 154      72.973  60.994 124.116  1.00 81.63           N1+
ATOM   2361  H   ARG A 154      70.756  54.934 127.888  1.00  0.00           H  
ATOM   2362  HA  ARG A 154      73.425  55.010 126.867  1.00  0.00           H  
ATOM   2363  HB2 ARG A 154      71.394  57.159 127.595  1.00  0.00           H  
ATOM   2364  HB3 ARG A 154      72.973  57.564 126.980  1.00  0.00           H  
ATOM   2365  HG2 ARG A 154      72.606  56.325 124.945  1.00  0.00           H  
ATOM   2366  HG3 ARG A 154      71.036  55.765 125.413  1.00  0.00           H  
ATOM   2367  HD2 ARG A 154      70.488  57.670 124.059  1.00  0.00           H  
ATOM   2368  HD3 ARG A 154      70.485  58.329 125.676  1.00  0.00           H  
ATOM   2369  HE  ARG A 154      73.111  58.568 124.684  1.00  0.00           H  
ATOM   2370 HH11 ARG A 154      69.895  60.063 124.396  1.00  0.00           H  
ATOM   2371 HH12 ARG A 154      70.527  61.638 123.996  1.00  0.00           H  
ATOM   2372 HH21 ARG A 154      73.918  60.644 124.189  1.00  0.00           H  
ATOM   2373 HH22 ARG A 154      72.826  61.963 123.875  1.00  0.00           H  
ATOM   2374  N   ALA A 155      73.011  56.003 130.003  1.00 76.47           N  
ATOM   2375  CA  ALA A 155      73.688  56.231 131.281  1.00 76.86           C  
ATOM   2376  C   ALA A 155      74.429  54.988 131.807  1.00 77.27           C  
ATOM   2377  O   ALA A 155      75.484  55.140 132.420  1.00 77.98           O  
ATOM   2378  CB  ALA A 155      72.660  56.731 132.308  1.00 76.60           C  
ATOM   2379  H   ALA A 155      72.003  55.943 130.036  1.00  0.00           H  
ATOM   2380  HA  ALA A 155      74.426  57.022 131.134  1.00  0.00           H  
ATOM   2381  HB1 ALA A 155      73.137  56.968 133.259  1.00  0.00           H  
ATOM   2382  HB2 ALA A 155      72.166  57.636 131.956  1.00  0.00           H  
ATOM   2383  HB3 ALA A 155      71.888  55.986 132.501  1.00  0.00           H  
ATOM   2384  N   TRP A 156      73.876  53.792 131.544  1.00 77.30           N  
ATOM   2385  CA  TRP A 156      74.429  52.498 131.946  1.00 77.37           C  
ATOM   2386  C   TRP A 156      75.639  52.092 131.087  1.00 78.51           C  
ATOM   2387  O   TRP A 156      76.611  51.572 131.631  1.00 79.07           O  
ATOM   2388  CB  TRP A 156      73.294  51.458 131.899  1.00 76.77           C  
ATOM   2389  CG  TRP A 156      73.549  50.132 132.548  1.00 76.80           C  
ATOM   2390  CD1 TRP A 156      73.701  48.948 131.912  1.00 76.93           C  
ATOM   2391  CD2 TRP A 156      73.674  49.842 133.973  1.00 76.77           C  
ATOM   2392  CE2 TRP A 156      73.859  48.435 134.133  1.00 76.80           C  
ATOM   2393  CE3 TRP A 156      73.631  50.624 135.151  1.00 76.60           C  
ATOM   2394  NE1 TRP A 156      73.871  47.945 132.845  1.00 77.00           N  
ATOM   2395  CZ2 TRP A 156      73.983  47.832 135.398  1.00 76.44           C  
ATOM   2396  CZ3 TRP A 156      73.772  50.033 136.423  1.00 76.49           C  
ATOM   2397  CH2 TRP A 156      73.943  48.640 136.548  1.00 76.37           C  
ATOM   2398  H   TRP A 156      72.991  53.758 131.055  1.00  0.00           H  
ATOM   2399  HA  TRP A 156      74.761  52.591 132.982  1.00  0.00           H  
ATOM   2400  HB2 TRP A 156      72.427  51.863 132.421  1.00  0.00           H  
ATOM   2401  HB3 TRP A 156      72.971  51.296 130.870  1.00  0.00           H  
ATOM   2402  HD1 TRP A 156      73.669  48.817 130.841  1.00  0.00           H  
ATOM   2403  HE1 TRP A 156      73.993  46.974 132.585  1.00  0.00           H  
ATOM   2404  HE3 TRP A 156      73.487  51.691 135.074  1.00  0.00           H  
ATOM   2405  HZ2 TRP A 156      74.114  46.764 135.482  1.00  0.00           H  
ATOM   2406  HZ3 TRP A 156      73.734  50.650 137.309  1.00  0.00           H  
ATOM   2407  HH2 TRP A 156      74.039  48.194 137.527  1.00  0.00           H  
ATOM   2408  N   ALA A 157      75.577  52.387 129.776  1.00 79.43           N  
ATOM   2409  CA  ALA A 157      76.670  52.206 128.820  1.00 80.79           C  
ATOM   2410  C   ALA A 157      77.803  53.230 129.007  1.00 81.93           C  
ATOM   2411  O   ALA A 157      78.964  52.864 128.829  1.00 82.46           O  
ATOM   2412  CB  ALA A 157      76.107  52.277 127.393  1.00 80.93           C  
ATOM   2413  H   ALA A 157      74.728  52.790 129.401  1.00  0.00           H  
ATOM   2414  HA  ALA A 157      77.090  51.209 128.970  1.00  0.00           H  
ATOM   2415  HB1 ALA A 157      76.892  52.129 126.650  1.00  0.00           H  
ATOM   2416  HB2 ALA A 157      75.355  51.505 127.232  1.00  0.00           H  
ATOM   2417  HB3 ALA A 157      75.639  53.243 127.195  1.00  0.00           H  
ATOM   2418  N   ALA A 158      77.455  54.472 129.395  1.00 82.42           N  
ATOM   2419  CA  ALA A 158      78.405  55.532 129.748  1.00 83.43           C  
ATOM   2420  C   ALA A 158      79.146  55.261 131.070  1.00 84.04           C  
ATOM   2421  O   ALA A 158      80.299  55.670 131.199  1.00 85.60           O  
ATOM   2422  CB  ALA A 158      77.674  56.882 129.803  1.00 83.07           C  
ATOM   2423  H   ALA A 158      76.476  54.706 129.490  1.00  0.00           H  
ATOM   2424  HA  ALA A 158      79.155  55.590 128.958  1.00  0.00           H  
ATOM   2425  HB1 ALA A 158      78.352  57.689 130.083  1.00  0.00           H  
ATOM   2426  HB2 ALA A 158      77.254  57.138 128.830  1.00  0.00           H  
ATOM   2427  HB3 ALA A 158      76.859  56.867 130.526  1.00  0.00           H  
ATOM   2428  N   ALA A 159      78.492  54.540 131.999  1.00 83.77           N  
ATOM   2429  CA  ALA A 159      79.091  54.011 133.225  1.00 84.30           C  
ATOM   2430  C   ALA A 159      79.985  52.777 132.982  1.00 84.99           C  
ATOM   2431  O   ALA A 159      80.771  52.438 133.866  1.00 85.71           O  
ATOM   2432  CB  ALA A 159      77.970  53.682 134.223  1.00 83.73           C  
ATOM   2433  H   ALA A 159      77.535  54.266 131.824  1.00  0.00           H  
ATOM   2434  HA  ALA A 159      79.718  54.788 133.666  1.00  0.00           H  
ATOM   2435  HB1 ALA A 159      78.374  53.314 135.167  1.00  0.00           H  
ATOM   2436  HB2 ALA A 159      77.375  54.568 134.449  1.00  0.00           H  
ATOM   2437  HB3 ALA A 159      77.294  52.920 133.835  1.00  0.00           H  
ATOM   2438  N   GLY A 160      79.866  52.145 131.801  1.00 84.91           N  
ATOM   2439  CA  GLY A 160      80.666  50.992 131.387  1.00 85.06           C  
ATOM   2440  C   GLY A 160      80.085  49.659 131.887  1.00 84.65           C  
ATOM   2441  O   GLY A 160      80.798  48.657 131.864  1.00 85.04           O  
ATOM   2442  H   GLY A 160      79.200  52.496 131.127  1.00  0.00           H  
ATOM   2443  HA2 GLY A 160      80.698  50.969 130.297  1.00  0.00           H  
ATOM   2444  HA3 GLY A 160      81.696  51.098 131.730  1.00  0.00           H  
ATOM   2445  N   SER A 161      78.822  49.641 132.347  1.00 83.90           N  
ATOM   2446  CA  SER A 161      78.152  48.465 132.899  1.00 83.01           C  
ATOM   2447  C   SER A 161      77.395  47.688 131.809  1.00 82.49           C  
ATOM   2448  O   SER A 161      76.813  48.296 130.909  1.00 81.55           O  
ATOM   2449  CB  SER A 161      77.192  48.920 134.009  1.00 82.19           C  
ATOM   2450  OG  SER A 161      77.908  49.340 135.151  1.00 82.57           O  
ATOM   2451  H   SER A 161      78.271  50.488 132.320  1.00  0.00           H  
ATOM   2452  HA  SER A 161      78.891  47.794 133.343  1.00  0.00           H  
ATOM   2453  HB2 SER A 161      76.537  49.722 133.669  1.00  0.00           H  
ATOM   2454  HB3 SER A 161      76.563  48.086 134.316  1.00  0.00           H  
ATOM   2455  HG  SER A 161      77.279  49.637 135.813  1.00  0.00           H  
ATOM   2456  N   MET A 162      77.421  46.351 131.927  1.00 82.96           N  
ATOM   2457  CA  MET A 162      76.838  45.401 130.976  1.00 83.05           C  
ATOM   2458  C   MET A 162      75.413  44.980 131.385  1.00 80.86           C  
ATOM   2459  O   MET A 162      75.032  45.129 132.547  1.00 80.48           O  
ATOM   2460  CB  MET A 162      77.754  44.159 130.902  1.00 84.98           C  
ATOM   2461  CG  MET A 162      79.214  44.422 130.480  1.00 86.67           C  
ATOM   2462  SD  MET A 162      79.472  44.918 128.752  1.00 88.80           S  
ATOM   2463  CE  MET A 162      79.548  46.723 128.903  1.00 87.89           C  
ATOM   2464  H   MET A 162      77.895  45.939 132.717  1.00  0.00           H  
ATOM   2465  HA  MET A 162      76.780  45.857 129.986  1.00  0.00           H  
ATOM   2466  HB2 MET A 162      77.764  43.661 131.872  1.00  0.00           H  
ATOM   2467  HB3 MET A 162      77.328  43.434 130.207  1.00  0.00           H  
ATOM   2468  HG2 MET A 162      79.688  45.150 131.138  1.00  0.00           H  
ATOM   2469  HG3 MET A 162      79.775  43.498 130.620  1.00  0.00           H  
ATOM   2470  HE1 MET A 162      79.821  47.165 127.945  1.00  0.00           H  
ATOM   2471  HE2 MET A 162      78.584  47.130 129.197  1.00  0.00           H  
ATOM   2472  HE3 MET A 162      80.294  47.016 129.641  1.00  0.00           H  
ATOM   2473  N   GLY A 163      74.670  44.424 130.413  1.00 78.86           N  
ATOM   2474  CA  GLY A 163      73.329  43.862 130.601  1.00 76.95           C  
ATOM   2475  C   GLY A 163      72.258  44.954 130.746  1.00 74.83           C  
ATOM   2476  O   GLY A 163      72.486  46.117 130.406  1.00 75.06           O  
ATOM   2477  H   GLY A 163      75.056  44.356 129.482  1.00  0.00           H  
ATOM   2478  HA2 GLY A 163      73.086  43.241 129.739  1.00  0.00           H  
ATOM   2479  HA3 GLY A 163      73.320  43.212 131.478  1.00  0.00           H  
ATOM   2480  N   GLU A 164      71.075  44.554 131.247  1.00 72.71           N  
ATOM   2481  CA  GLU A 164      69.961  45.452 131.565  1.00 70.95           C  
ATOM   2482  C   GLU A 164      70.323  46.361 132.764  1.00 70.08           C  
ATOM   2483  O   GLU A 164      70.853  45.836 133.746  1.00 70.66           O  
ATOM   2484  CB  GLU A 164      68.710  44.606 131.890  1.00 70.34           C  
ATOM   2485  CG  GLU A 164      67.453  45.466 132.171  1.00 69.73           C  
ATOM   2486  CD  GLU A 164      66.189  44.671 132.492  1.00 69.06           C  
ATOM   2487  OE1 GLU A 164      66.269  43.428 132.601  1.00 69.52           O  
ATOM   2488  OE2 GLU A 164      65.145  45.336 132.665  1.00 67.90           O1-
ATOM   2489  H   GLU A 164      70.943  43.585 131.497  1.00  0.00           H  
ATOM   2490  HA  GLU A 164      69.747  46.012 130.658  1.00  0.00           H  
ATOM   2491  HB2 GLU A 164      68.504  43.934 131.056  1.00  0.00           H  
ATOM   2492  HB3 GLU A 164      68.913  43.965 132.750  1.00  0.00           H  
ATOM   2493  HG2 GLU A 164      67.618  46.134 133.016  1.00  0.00           H  
ATOM   2494  HG3 GLU A 164      67.242  46.098 131.308  1.00  0.00           H  
ATOM   2495  N   PRO A 165      70.018  47.680 132.686  1.00 68.88           N  
ATOM   2496  CA  PRO A 165      70.174  48.610 133.820  1.00 68.04           C  
ATOM   2497  C   PRO A 165      69.512  48.182 135.143  1.00 66.85           C  
ATOM   2498  O   PRO A 165      68.284  48.159 135.238  1.00 66.12           O  
ATOM   2499  CB  PRO A 165      69.612  49.939 133.296  1.00 67.93           C  
ATOM   2500  CG  PRO A 165      69.768  49.863 131.789  1.00 68.34           C  
ATOM   2501  CD  PRO A 165      69.540  48.390 131.494  1.00 68.64           C  
ATOM   2502  HA  PRO A 165      71.241  48.729 133.979  1.00  0.00           H  
ATOM   2503  HB2 PRO A 165      68.554  50.050 133.536  1.00  0.00           H  
ATOM   2504  HB3 PRO A 165      70.141  50.793 133.723  1.00  0.00           H  
ATOM   2505  HG2 PRO A 165      69.094  50.523 131.243  1.00  0.00           H  
ATOM   2506  HG3 PRO A 165      70.788  50.130 131.515  1.00  0.00           H  
ATOM   2507  HD2 PRO A 165      68.477  48.188 131.357  1.00  0.00           H  
ATOM   2508  HD3 PRO A 165      70.072  48.119 130.582  1.00  0.00           H  
ATOM   2509  N   VAL A 166      70.360  47.875 136.137  1.00 66.85           N  
ATOM   2510  CA  VAL A 166      69.966  47.686 137.531  1.00 66.75           C  
ATOM   2511  C   VAL A 166      70.096  49.046 138.238  1.00 66.78           C  
ATOM   2512  O   VAL A 166      71.172  49.644 138.221  1.00 67.12           O  
ATOM   2513  CB  VAL A 166      70.854  46.632 138.252  1.00 67.26           C  
ATOM   2514  CG1 VAL A 166      70.625  46.551 139.778  1.00 67.04           C  
ATOM   2515  CG2 VAL A 166      70.655  45.239 137.631  1.00 67.69           C  
ATOM   2516  H   VAL A 166      71.355  47.900 135.965  1.00  0.00           H  
ATOM   2517  HA  VAL A 166      68.930  47.346 137.577  1.00  0.00           H  
ATOM   2518  HB  VAL A 166      71.900  46.901 138.099  1.00  0.00           H  
ATOM   2519 HG11 VAL A 166      71.186  45.725 140.216  1.00  0.00           H  
ATOM   2520 HG12 VAL A 166      70.951  47.455 140.292  1.00  0.00           H  
ATOM   2521 HG13 VAL A 166      69.571  46.394 140.013  1.00  0.00           H  
ATOM   2522 HG21 VAL A 166      71.296  44.497 138.108  1.00  0.00           H  
ATOM   2523 HG22 VAL A 166      69.623  44.904 137.739  1.00  0.00           H  
ATOM   2524 HG23 VAL A 166      70.895  45.233 136.567  1.00  0.00           H  
ATOM   2525  N   ILE A 167      68.976  49.520 138.795  1.00 66.18           N  
ATOM   2526  CA  ILE A 167      68.806  50.874 139.318  1.00 65.96           C  
ATOM   2527  C   ILE A 167      67.957  50.857 140.597  1.00 65.65           C  
ATOM   2528  O   ILE A 167      67.175  49.929 140.805  1.00 65.84           O  
ATOM   2529  CB  ILE A 167      68.134  51.813 138.257  1.00 65.66           C  
ATOM   2530  CG1 ILE A 167      66.843  51.263 137.579  1.00 65.02           C  
ATOM   2531  CG2 ILE A 167      69.160  52.194 137.171  1.00 66.18           C  
ATOM   2532  CD1 ILE A 167      65.529  51.497 138.339  1.00 64.54           C  
ATOM   2533  H   ILE A 167      68.139  48.950 138.793  1.00  0.00           H  
ATOM   2534  HA  ILE A 167      69.781  51.280 139.598  1.00  0.00           H  
ATOM   2535  HB  ILE A 167      67.870  52.749 138.752  1.00  0.00           H  
ATOM   2536 HG12 ILE A 167      66.721  51.748 136.610  1.00  0.00           H  
ATOM   2537 HG13 ILE A 167      66.944  50.204 137.341  1.00  0.00           H  
ATOM   2538 HG21 ILE A 167      68.759  52.952 136.500  1.00  0.00           H  
ATOM   2539 HG22 ILE A 167      70.072  52.598 137.610  1.00  0.00           H  
ATOM   2540 HG23 ILE A 167      69.436  51.335 136.559  1.00  0.00           H  
ATOM   2541 HD11 ILE A 167      64.676  51.405 137.666  1.00  0.00           H  
ATOM   2542 HD12 ILE A 167      65.383  50.767 139.135  1.00  0.00           H  
ATOM   2543 HD13 ILE A 167      65.489  52.494 138.774  1.00  0.00           H  
ATOM   2544  N   LYS A 168      68.104  51.904 141.430  1.00 65.52           N  
ATOM   2545  CA  LYS A 168      67.178  52.182 142.531  1.00 65.05           C  
ATOM   2546  C   LYS A 168      65.814  52.561 141.941  1.00 64.32           C  
ATOM   2547  O   LYS A 168      65.744  53.528 141.181  1.00 63.81           O  
ATOM   2548  CB  LYS A 168      67.740  53.291 143.449  1.00 65.45           C  
ATOM   2549  CG  LYS A 168      66.784  53.685 144.596  1.00 65.33           C  
ATOM   2550  CD  LYS A 168      67.336  54.783 145.513  1.00 65.81           C  
ATOM   2551  CE  LYS A 168      66.288  55.241 146.538  1.00 65.84           C  
ATOM   2552  NZ  LYS A 168      66.813  56.302 147.412  1.00 66.48           N1+
ATOM   2553  H   LYS A 168      68.775  52.627 141.218  1.00  0.00           H  
ATOM   2554  HA  LYS A 168      67.069  51.273 143.127  1.00  0.00           H  
ATOM   2555  HB2 LYS A 168      68.690  52.962 143.870  1.00  0.00           H  
ATOM   2556  HB3 LYS A 168      67.960  54.179 142.854  1.00  0.00           H  
ATOM   2557  HG2 LYS A 168      65.835  54.036 144.190  1.00  0.00           H  
ATOM   2558  HG3 LYS A 168      66.549  52.801 145.190  1.00  0.00           H  
ATOM   2559  HD2 LYS A 168      68.222  54.412 146.030  1.00  0.00           H  
ATOM   2560  HD3 LYS A 168      67.660  55.633 144.910  1.00  0.00           H  
ATOM   2561  HE2 LYS A 168      65.404  55.625 146.026  1.00  0.00           H  
ATOM   2562  HE3 LYS A 168      65.965  54.402 147.155  1.00  0.00           H  
ATOM   2563  HZ1 LYS A 168      66.096  56.583 148.066  1.00  0.00           H  
ATOM   2564  HZ2 LYS A 168      67.616  55.959 147.920  1.00  0.00           H  
ATOM   2565  HZ3 LYS A 168      67.082  57.095 146.848  1.00  0.00           H  
ATOM   2566  N   CYX A 169      64.779  51.772 142.275  1.00 64.12           N  
ATOM   2567  CA  CYX A 169      63.444  51.933 141.714  1.00 63.85           C  
ATOM   2568  C   CYX A 169      62.766  53.218 142.207  1.00 64.13           C  
ATOM   2569  O   CYX A 169      62.370  53.311 143.369  1.00 64.07           O  
ATOM   2570  CB  CYX A 169      62.599  50.671 141.950  1.00 63.58           C  
ATOM   2571  SG  CYX A 169      60.910  50.751 141.284  1.00 63.42           S  
ATOM   2572  H   CYX A 169      64.916  50.996 142.907  1.00  0.00           H  
ATOM   2573  HA  CYX A 169      63.585  52.015 140.634  1.00  0.00           H  
ATOM   2574  HB2 CYX A 169      63.094  49.817 141.487  1.00  0.00           H  
ATOM   2575  HB3 CYX A 169      62.545  50.447 143.012  1.00  0.00           H  
ATOM   2576  N   GLU A 170      62.676  54.173 141.276  1.00 64.71           N  
ATOM   2577  CA  GLU A 170      62.075  55.490 141.425  1.00 65.15           C  
ATOM   2578  C   GLU A 170      61.107  55.670 140.248  1.00 64.03           C  
ATOM   2579  O   GLU A 170      61.372  55.166 139.153  1.00 64.05           O  
ATOM   2580  CB  GLU A 170      63.201  56.546 141.416  1.00 66.84           C  
ATOM   2581  CG  GLU A 170      64.159  56.440 142.623  1.00 68.48           C  
ATOM   2582  CD  GLU A 170      65.374  57.366 142.541  1.00 70.25           C  
ATOM   2583  OE1 GLU A 170      65.880  57.574 141.415  1.00 71.76           O  
ATOM   2584  OE2 GLU A 170      65.807  57.819 143.624  1.00 70.80           O1-
ATOM   2585  H   GLU A 170      63.040  53.983 140.354  1.00  0.00           H  
ATOM   2586  HA  GLU A 170      61.514  55.557 142.359  1.00  0.00           H  
ATOM   2587  HB2 GLU A 170      63.768  56.445 140.493  1.00  0.00           H  
ATOM   2588  HB3 GLU A 170      62.770  57.547 141.395  1.00  0.00           H  
ATOM   2589  HG2 GLU A 170      63.610  56.644 143.544  1.00  0.00           H  
ATOM   2590  HG3 GLU A 170      64.549  55.429 142.717  1.00  0.00           H  
ATOM   2591  N   PHE A 171      59.988  56.368 140.494  1.00 63.37           N  
ATOM   2592  CA  PHE A 171      58.907  56.534 139.521  1.00 62.75           C  
ATOM   2593  C   PHE A 171      59.324  57.348 138.282  1.00 63.45           C  
ATOM   2594  O   PHE A 171      59.069  56.911 137.162  1.00 63.68           O  
ATOM   2595  CB  PHE A 171      57.664  57.110 140.228  1.00 61.98           C  
ATOM   2596  CG  PHE A 171      56.449  57.287 139.336  1.00 61.08           C  
ATOM   2597  CD1 PHE A 171      55.608  56.188 139.061  1.00 60.50           C  
ATOM   2598  CD2 PHE A 171      56.244  58.500 138.647  1.00 60.93           C  
ATOM   2599  CE1 PHE A 171      54.548  56.332 138.178  1.00 60.33           C  
ATOM   2600  CE2 PHE A 171      55.186  58.619 137.760  1.00 60.79           C  
ATOM   2601  CZ  PHE A 171      54.341  57.542 137.529  1.00 60.55           C  
ATOM   2602  H   PHE A 171      59.850  56.793 141.400  1.00  0.00           H  
ATOM   2603  HA  PHE A 171      58.641  55.536 139.167  1.00  0.00           H  
ATOM   2604  HB2 PHE A 171      57.378  56.444 141.042  1.00  0.00           H  
ATOM   2605  HB3 PHE A 171      57.905  58.067 140.695  1.00  0.00           H  
ATOM   2606  HD1 PHE A 171      55.777  55.237 139.545  1.00  0.00           H  
ATOM   2607  HD2 PHE A 171      56.904  59.340 138.812  1.00  0.00           H  
ATOM   2608  HE1 PHE A 171      53.889  55.497 137.987  1.00  0.00           H  
ATOM   2609  HE2 PHE A 171      55.018  59.558 137.261  1.00  0.00           H  
ATOM   2610  HZ  PHE A 171      53.518  57.646 136.840  1.00  0.00           H  
ATOM   2611  N   GLU A 172      59.995  58.487 138.517  1.00 64.33           N  
ATOM   2612  CA  GLU A 172      60.543  59.384 137.501  1.00 64.81           C  
ATOM   2613  C   GLU A 172      61.728  58.792 136.713  1.00 64.87           C  
ATOM   2614  O   GLU A 172      62.025  59.303 135.634  1.00 65.95           O  
ATOM   2615  CB  GLU A 172      60.915  60.745 138.142  1.00 65.72           C  
ATOM   2616  CG  GLU A 172      62.051  60.763 139.201  1.00 66.68           C  
ATOM   2617  CD  GLU A 172      61.600  60.507 140.645  1.00 67.23           C  
ATOM   2618  OE1 GLU A 172      61.017  59.432 140.903  1.00 67.43           O  
ATOM   2619  OE2 GLU A 172      61.841  61.408 141.478  1.00 67.95           O1-
ATOM   2620  H   GLU A 172      60.205  58.750 139.476  1.00  0.00           H  
ATOM   2621  HA  GLU A 172      59.748  59.567 136.776  1.00  0.00           H  
ATOM   2622  HB2 GLU A 172      61.193  61.430 137.341  1.00  0.00           H  
ATOM   2623  HB3 GLU A 172      60.014  61.184 138.571  1.00  0.00           H  
ATOM   2624  HG2 GLU A 172      62.843  60.058 138.950  1.00  0.00           H  
ATOM   2625  HG3 GLU A 172      62.521  61.747 139.176  1.00  0.00           H  
ATOM   2626  N   LYS A 173      62.377  57.745 137.251  1.00 64.40           N  
ATOM   2627  CA  LYS A 173      63.508  57.060 136.626  1.00 64.46           C  
ATOM   2628  C   LYS A 173      63.080  56.085 135.513  1.00 63.30           C  
ATOM   2629  O   LYS A 173      63.888  55.852 134.614  1.00 63.41           O  
ATOM   2630  CB  LYS A 173      64.337  56.364 137.730  1.00 65.37           C  
ATOM   2631  CG  LYS A 173      65.637  55.656 137.295  1.00 66.33           C  
ATOM   2632  CD  LYS A 173      66.672  56.603 136.666  1.00 67.26           C  
ATOM   2633  CE  LYS A 173      68.030  55.926 136.446  1.00 68.29           C  
ATOM   2634  NZ  LYS A 173      69.005  56.860 135.858  1.00 69.31           N1+
ATOM   2635  H   LYS A 173      62.075  57.384 138.145  1.00  0.00           H  
ATOM   2636  HA  LYS A 173      64.138  57.822 136.164  1.00  0.00           H  
ATOM   2637  HB2 LYS A 173      64.602  57.109 138.481  1.00  0.00           H  
ATOM   2638  HB3 LYS A 173      63.714  55.630 138.239  1.00  0.00           H  
ATOM   2639  HG2 LYS A 173      66.075  55.187 138.177  1.00  0.00           H  
ATOM   2640  HG3 LYS A 173      65.416  54.836 136.611  1.00  0.00           H  
ATOM   2641  HD2 LYS A 173      66.297  56.969 135.709  1.00  0.00           H  
ATOM   2642  HD3 LYS A 173      66.796  57.480 137.304  1.00  0.00           H  
ATOM   2643  HE2 LYS A 173      68.427  55.556 137.393  1.00  0.00           H  
ATOM   2644  HE3 LYS A 173      67.920  55.067 135.786  1.00  0.00           H  
ATOM   2645  HZ1 LYS A 173      69.890  56.389 135.730  1.00  0.00           H  
ATOM   2646  HZ2 LYS A 173      68.665  57.187 134.965  1.00  0.00           H  
ATOM   2647  HZ3 LYS A 173      69.132  57.648 136.477  1.00  0.00           H  
ATOM   2648  N   VAL A 174      61.844  55.550 135.572  1.00 62.09           N  
ATOM   2649  CA  VAL A 174      61.355  54.539 134.627  1.00 61.78           C  
ATOM   2650  C   VAL A 174      60.110  54.983 133.837  1.00 61.38           C  
ATOM   2651  O   VAL A 174      60.032  54.654 132.653  1.00 61.28           O  
ATOM   2652  CB  VAL A 174      61.071  53.172 135.313  1.00 61.39           C  
ATOM   2653  CG1 VAL A 174      62.324  52.643 136.031  1.00 61.57           C  
ATOM   2654  CG2 VAL A 174      59.847  53.133 136.250  1.00 60.83           C  
ATOM   2655  H   VAL A 174      61.228  55.793 136.337  1.00  0.00           H  
ATOM   2656  HA  VAL A 174      62.116  54.358 133.870  1.00  0.00           H  
ATOM   2657  HB  VAL A 174      60.871  52.456 134.514  1.00  0.00           H  
ATOM   2658 HG11 VAL A 174      62.212  51.589 136.269  1.00  0.00           H  
ATOM   2659 HG12 VAL A 174      63.214  52.738 135.411  1.00  0.00           H  
ATOM   2660 HG13 VAL A 174      62.513  53.181 136.962  1.00  0.00           H  
ATOM   2661 HG21 VAL A 174      59.793  52.183 136.781  1.00  0.00           H  
ATOM   2662 HG22 VAL A 174      59.885  53.926 136.998  1.00  0.00           H  
ATOM   2663 HG23 VAL A 174      58.915  53.228 135.697  1.00  0.00           H  
ATOM   2664  N   ILE A 175      59.190  55.739 134.460  1.00 60.80           N  
ATOM   2665  CA  ILE A 175      58.016  56.300 133.788  1.00 60.32           C  
ATOM   2666  C   ILE A 175      58.369  57.698 133.262  1.00 60.51           C  
ATOM   2667  O   ILE A 175      58.868  58.532 134.021  1.00 61.02           O  
ATOM   2668  CB  ILE A 175      56.776  56.413 134.729  1.00 59.85           C  
ATOM   2669  CG1 ILE A 175      56.378  55.052 135.346  1.00 59.62           C  
ATOM   2670  CG2 ILE A 175      55.548  57.067 134.058  1.00 59.88           C  
ATOM   2671  CD1 ILE A 175      56.003  53.959 134.337  1.00 59.65           C  
ATOM   2672  H   ILE A 175      59.312  56.003 135.430  1.00  0.00           H  
ATOM   2673  HA  ILE A 175      57.741  55.673 132.937  1.00  0.00           H  
ATOM   2674  HB  ILE A 175      57.041  57.059 135.567  1.00  0.00           H  
ATOM   2675 HG12 ILE A 175      57.182  54.691 135.986  1.00  0.00           H  
ATOM   2676 HG13 ILE A 175      55.531  55.193 136.013  1.00  0.00           H  
ATOM   2677 HG21 ILE A 175      54.672  57.028 134.705  1.00  0.00           H  
ATOM   2678 HG22 ILE A 175      55.717  58.119 133.830  1.00  0.00           H  
ATOM   2679 HG23 ILE A 175      55.291  56.561 133.128  1.00  0.00           H  
ATOM   2680 HD11 ILE A 175      55.701  53.045 134.848  1.00  0.00           H  
ATOM   2681 HD12 ILE A 175      55.169  54.268 133.711  1.00  0.00           H  
ATOM   2682 HD13 ILE A 175      56.841  53.710 133.689  1.00  0.00           H  
ATOM   2683  N   SER A 176      58.093  57.915 131.966  1.00 60.19           N  
ATOM   2684  CA  SER A 176      58.289  59.185 131.275  1.00 59.77           C  
ATOM   2685  C   SER A 176      57.348  60.271 131.827  1.00 58.92           C  
ATOM   2686  O   SER A 176      56.140  60.044 131.919  1.00 58.27           O  
ATOM   2687  CB  SER A 176      58.103  58.950 129.760  1.00 59.96           C  
ATOM   2688  OG  SER A 176      58.255  60.139 129.009  1.00 60.49           O  
ATOM   2689  H   SER A 176      57.683  57.173 131.418  1.00  0.00           H  
ATOM   2690  HA  SER A 176      59.319  59.503 131.447  1.00  0.00           H  
ATOM   2691  HB2 SER A 176      58.835  58.225 129.401  1.00  0.00           H  
ATOM   2692  HB3 SER A 176      57.121  58.529 129.546  1.00  0.00           H  
ATOM   2693  HG  SER A 176      59.193  60.312 128.892  1.00  0.00           H  
ATOM   2694  N   MET A 177      57.923  61.438 132.162  1.00 58.62           N  
ATOM   2695  CA  MET A 177      57.173  62.621 132.590  1.00 58.42           C  
ATOM   2696  C   MET A 177      56.347  63.253 131.454  1.00 58.09           C  
ATOM   2697  O   MET A 177      55.322  63.864 131.746  1.00 57.46           O  
ATOM   2698  CB  MET A 177      58.120  63.642 133.250  1.00 58.93           C  
ATOM   2699  CG  MET A 177      58.564  63.247 134.669  1.00 59.16           C  
ATOM   2700  SD  MET A 177      57.254  63.368 135.924  1.00 58.94           S  
ATOM   2701  CE  MET A 177      57.193  61.660 136.525  1.00 59.01           C  
ATOM   2702  H   MET A 177      58.923  61.547 132.077  1.00  0.00           H  
ATOM   2703  HA  MET A 177      56.461  62.298 133.347  1.00  0.00           H  
ATOM   2704  HB2 MET A 177      58.996  63.803 132.621  1.00  0.00           H  
ATOM   2705  HB3 MET A 177      57.621  64.609 133.318  1.00  0.00           H  
ATOM   2706  HG2 MET A 177      58.979  62.239 134.669  1.00  0.00           H  
ATOM   2707  HG3 MET A 177      59.374  63.906 134.984  1.00  0.00           H  
ATOM   2708  HE1 MET A 177      56.427  61.565 137.296  1.00  0.00           H  
ATOM   2709  HE2 MET A 177      56.958  60.972 135.713  1.00  0.00           H  
ATOM   2710  HE3 MET A 177      58.150  61.376 136.959  1.00  0.00           H  
ATOM   2711  N   GLU A 178      56.760  63.046 130.189  1.00 58.24           N  
ATOM   2712  CA  GLU A 178      56.008  63.424 128.990  1.00 58.24           C  
ATOM   2713  C   GLU A 178      54.700  62.628 128.848  1.00 57.46           C  
ATOM   2714  O   GLU A 178      53.679  63.219 128.505  1.00 57.15           O  
ATOM   2715  CB  GLU A 178      56.886  63.244 127.737  1.00 58.77           C  
ATOM   2716  CG  GLU A 178      58.160  64.107 127.750  1.00 59.77           C  
ATOM   2717  CD  GLU A 178      59.005  63.880 126.499  1.00 60.66           C  
ATOM   2718  OE1 GLU A 178      59.552  62.762 126.381  1.00 60.98           O  
ATOM   2719  OE2 GLU A 178      59.084  64.825 125.685  1.00 61.51           O1-
ATOM   2720  H   GLU A 178      57.609  62.523 130.027  1.00  0.00           H  
ATOM   2721  HA  GLU A 178      55.747  64.481 129.076  1.00  0.00           H  
ATOM   2722  HB2 GLU A 178      57.157  62.193 127.630  1.00  0.00           H  
ATOM   2723  HB3 GLU A 178      56.303  63.488 126.847  1.00  0.00           H  
ATOM   2724  HG2 GLU A 178      57.898  65.163 127.825  1.00  0.00           H  
ATOM   2725  HG3 GLU A 178      58.777  63.873 128.617  1.00  0.00           H  
ATOM   2726  N   TYR A 179      54.738  61.321 129.168  1.00 56.90           N  
ATOM   2727  CA  TYR A 179      53.554  60.471 129.296  1.00 56.33           C  
ATOM   2728  C   TYR A 179      52.626  60.919 130.443  1.00 55.85           C  
ATOM   2729  O   TYR A 179      51.418  60.985 130.234  1.00 55.72           O  
ATOM   2730  CB  TYR A 179      53.980  58.984 129.396  1.00 56.15           C  
ATOM   2731  CG  TYR A 179      52.971  58.044 130.030  1.00 55.90           C  
ATOM   2732  CD1 TYR A 179      51.885  57.534 129.288  1.00 55.96           C  
ATOM   2733  CD2 TYR A 179      53.091  57.734 131.399  1.00 55.81           C  
ATOM   2734  CE1 TYR A 179      50.908  56.745 129.928  1.00 55.91           C  
ATOM   2735  CE2 TYR A 179      52.118  56.946 132.032  1.00 55.64           C  
ATOM   2736  CZ  TYR A 179      51.018  56.460 131.304  1.00 55.83           C  
ATOM   2737  OH  TYR A 179      50.065  55.719 131.935  1.00 56.12           O  
ATOM   2738  H   TYR A 179      55.619  60.903 129.434  1.00  0.00           H  
ATOM   2739  HA  TYR A 179      52.985  60.576 128.370  1.00  0.00           H  
ATOM   2740  HB2 TYR A 179      54.254  58.601 128.416  1.00  0.00           H  
ATOM   2741  HB3 TYR A 179      54.888  58.909 129.991  1.00  0.00           H  
ATOM   2742  HD1 TYR A 179      51.783  57.771 128.239  1.00  0.00           H  
ATOM   2743  HD2 TYR A 179      53.916  58.130 131.973  1.00  0.00           H  
ATOM   2744  HE1 TYR A 179      50.065  56.370 129.369  1.00  0.00           H  
ATOM   2745  HE2 TYR A 179      52.222  56.726 133.080  1.00  0.00           H  
ATOM   2746  HH  TYR A 179      50.255  55.571 132.864  1.00  0.00           H  
ATOM   2747  N   MET A 180      53.195  61.222 131.623  1.00 55.31           N  
ATOM   2748  CA  MET A 180      52.437  61.638 132.807  1.00 54.91           C  
ATOM   2749  C   MET A 180      51.703  62.976 132.654  1.00 54.83           C  
ATOM   2750  O   MET A 180      50.614  63.112 133.208  1.00 54.66           O  
ATOM   2751  CB  MET A 180      53.357  61.665 134.039  1.00 54.98           C  
ATOM   2752  CG  MET A 180      53.452  60.315 134.756  1.00 54.46           C  
ATOM   2753  SD  MET A 180      52.064  60.000 135.887  1.00 54.09           S  
ATOM   2754  CE  MET A 180      51.106  58.778 134.961  1.00 54.11           C  
ATOM   2755  H   MET A 180      54.197  61.141 131.731  1.00  0.00           H  
ATOM   2756  HA  MET A 180      51.662  60.893 132.970  1.00  0.00           H  
ATOM   2757  HB2 MET A 180      54.349  62.012 133.762  1.00  0.00           H  
ATOM   2758  HB3 MET A 180      53.000  62.397 134.766  1.00  0.00           H  
ATOM   2759  HG2 MET A 180      53.545  59.497 134.041  1.00  0.00           H  
ATOM   2760  HG3 MET A 180      54.369  60.308 135.342  1.00  0.00           H  
ATOM   2761  HE1 MET A 180      50.185  58.546 135.494  1.00  0.00           H  
ATOM   2762  HE2 MET A 180      50.843  59.135 133.968  1.00  0.00           H  
ATOM   2763  HE3 MET A 180      51.686  57.866 134.856  1.00  0.00           H  
ATOM   2764  N   VAL A 181      52.303  63.924 131.922  1.00 54.90           N  
ATOM   2765  CA  VAL A 181      51.766  65.268 131.747  1.00 55.38           C  
ATOM   2766  C   VAL A 181      50.885  65.363 130.489  1.00 55.29           C  
ATOM   2767  O   VAL A 181      49.730  65.759 130.618  1.00 55.30           O  
ATOM   2768  CB  VAL A 181      52.898  66.328 131.707  1.00 56.00           C  
ATOM   2769  CG1 VAL A 181      52.433  67.747 131.330  1.00 56.52           C  
ATOM   2770  CG2 VAL A 181      53.634  66.380 133.060  1.00 56.05           C  
ATOM   2771  H   VAL A 181      53.211  63.745 131.514  1.00  0.00           H  
ATOM   2772  HA  VAL A 181      51.144  65.519 132.607  1.00  0.00           H  
ATOM   2773  HB  VAL A 181      53.621  66.015 130.953  1.00  0.00           H  
ATOM   2774 HG11 VAL A 181      53.229  68.474 131.480  1.00  0.00           H  
ATOM   2775 HG12 VAL A 181      52.135  67.815 130.284  1.00  0.00           H  
ATOM   2776 HG13 VAL A 181      51.587  68.057 131.942  1.00  0.00           H  
ATOM   2777 HG21 VAL A 181      54.482  67.062 133.021  1.00  0.00           H  
ATOM   2778 HG22 VAL A 181      52.970  66.715 133.856  1.00  0.00           H  
ATOM   2779 HG23 VAL A 181      54.024  65.408 133.359  1.00  0.00           H  
ATOM   2780  N   TYR A 182      51.423  65.008 129.308  1.00 55.05           N  
ATOM   2781  CA  TYR A 182      50.727  65.190 128.029  1.00 55.05           C  
ATOM   2782  C   TYR A 182      49.640  64.136 127.769  1.00 54.71           C  
ATOM   2783  O   TYR A 182      48.551  64.511 127.339  1.00 54.76           O  
ATOM   2784  CB  TYR A 182      51.722  65.225 126.848  1.00 55.27           C  
ATOM   2785  CG  TYR A 182      52.874  66.214 126.954  1.00 55.51           C  
ATOM   2786  CD1 TYR A 182      52.651  67.547 127.360  1.00 55.76           C  
ATOM   2787  CD2 TYR A 182      54.180  65.804 126.612  1.00 55.41           C  
ATOM   2788  CE1 TYR A 182      53.724  68.455 127.435  1.00 55.99           C  
ATOM   2789  CE2 TYR A 182      55.254  66.711 126.684  1.00 55.69           C  
ATOM   2790  CZ  TYR A 182      55.026  68.039 127.094  1.00 55.99           C  
ATOM   2791  OH  TYR A 182      56.064  68.921 127.161  1.00 56.12           O  
ATOM   2792  H   TYR A 182      52.371  64.658 129.259  1.00  0.00           H  
ATOM   2793  HA  TYR A 182      50.222  66.156 128.059  1.00  0.00           H  
ATOM   2794  HB2 TYR A 182      52.137  64.229 126.693  1.00  0.00           H  
ATOM   2795  HB3 TYR A 182      51.181  65.458 125.929  1.00  0.00           H  
ATOM   2796  HD1 TYR A 182      51.658  67.884 127.613  1.00  0.00           H  
ATOM   2797  HD2 TYR A 182      54.364  64.791 126.287  1.00  0.00           H  
ATOM   2798  HE1 TYR A 182      53.545  69.473 127.750  1.00  0.00           H  
ATOM   2799  HE2 TYR A 182      56.249  66.384 126.418  1.00  0.00           H  
ATOM   2800  HH  TYR A 182      56.904  68.534 126.901  1.00  0.00           H  
ATOM   2801  N   PHE A 183      49.946  62.850 128.008  1.00 54.53           N  
ATOM   2802  CA  PHE A 183      49.024  61.751 127.717  1.00 54.58           C  
ATOM   2803  C   PHE A 183      48.051  61.522 128.879  1.00 54.56           C  
ATOM   2804  O   PHE A 183      46.855  61.727 128.696  1.00 54.90           O  
ATOM   2805  CB  PHE A 183      49.807  60.494 127.290  1.00 54.29           C  
ATOM   2806  CG  PHE A 183      48.977  59.306 126.835  1.00 54.01           C  
ATOM   2807  CD1 PHE A 183      48.478  59.258 125.516  1.00 54.31           C  
ATOM   2808  CD2 PHE A 183      48.587  58.307 127.750  1.00 53.57           C  
ATOM   2809  CE1 PHE A 183      47.691  58.189 125.109  1.00 54.38           C  
ATOM   2810  CE2 PHE A 183      47.808  57.241 127.321  1.00 53.68           C  
ATOM   2811  CZ  PHE A 183      47.370  57.177 126.005  1.00 53.97           C  
ATOM   2812  H   PHE A 183      50.851  62.602 128.384  1.00  0.00           H  
ATOM   2813  HA  PHE A 183      48.419  62.029 126.851  1.00  0.00           H  
ATOM   2814  HB2 PHE A 183      50.449  60.772 126.456  1.00  0.00           H  
ATOM   2815  HB3 PHE A 183      50.480  60.163 128.077  1.00  0.00           H  
ATOM   2816  HD1 PHE A 183      48.722  60.042 124.814  1.00  0.00           H  
ATOM   2817  HD2 PHE A 183      48.905  58.361 128.780  1.00  0.00           H  
ATOM   2818  HE1 PHE A 183      47.330  58.143 124.092  1.00  0.00           H  
ATOM   2819  HE2 PHE A 183      47.539  56.462 128.018  1.00  0.00           H  
ATOM   2820  HZ  PHE A 183      46.763  56.343 125.683  1.00  0.00           H  
ATOM   2821  N   ASN A 184      48.566  61.126 130.054  1.00 54.55           N  
ATOM   2822  CA  ASN A 184      47.755  60.831 131.234  1.00 54.87           C  
ATOM   2823  C   ASN A 184      47.006  62.075 131.746  1.00 55.40           C  
ATOM   2824  O   ASN A 184      45.779  62.055 131.735  1.00 55.68           O  
ATOM   2825  CB  ASN A 184      48.614  60.135 132.314  1.00 54.89           C  
ATOM   2826  CG  ASN A 184      47.813  59.679 133.541  1.00 55.03           C  
ATOM   2827  ND2 ASN A 184      47.005  58.627 133.391  1.00 55.25           N  
ATOM   2828  OD1 ASN A 184      47.925  60.273 134.612  1.00 55.14           O  
ATOM   2829  H   ASN A 184      49.568  61.004 130.149  1.00  0.00           H  
ATOM   2830  HA  ASN A 184      47.000  60.110 130.912  1.00  0.00           H  
ATOM   2831  HB2 ASN A 184      49.111  59.262 131.888  1.00  0.00           H  
ATOM   2832  HB3 ASN A 184      49.407  60.804 132.645  1.00  0.00           H  
ATOM   2833 HD21 ASN A 184      46.929  58.157 132.501  1.00  0.00           H  
ATOM   2834 HD22 ASN A 184      46.446  58.305 134.168  1.00  0.00           H  
ATOM   2835  N   PHE A 185      47.728  63.126 132.172  1.00 55.59           N  
ATOM   2836  CA  PHE A 185      47.110  64.277 132.832  1.00 55.66           C  
ATOM   2837  C   PHE A 185      46.249  65.169 131.911  1.00 55.61           C  
ATOM   2838  O   PHE A 185      45.105  65.451 132.262  1.00 55.43           O  
ATOM   2839  CB  PHE A 185      48.144  65.053 133.672  1.00 56.02           C  
ATOM   2840  CG  PHE A 185      47.625  66.241 134.463  1.00 56.50           C  
ATOM   2841  CD1 PHE A 185      46.542  66.087 135.352  1.00 56.56           C  
ATOM   2842  CD2 PHE A 185      48.282  67.487 134.396  1.00 57.08           C  
ATOM   2843  CE1 PHE A 185      46.110  67.160 136.116  1.00 57.08           C  
ATOM   2844  CE2 PHE A 185      47.841  68.547 135.178  1.00 57.44           C  
ATOM   2845  CZ  PHE A 185      46.756  68.386 136.030  1.00 57.44           C  
ATOM   2846  H   PHE A 185      48.739  63.097 132.158  1.00  0.00           H  
ATOM   2847  HA  PHE A 185      46.430  63.843 133.561  1.00  0.00           H  
ATOM   2848  HB2 PHE A 185      48.594  64.376 134.400  1.00  0.00           H  
ATOM   2849  HB3 PHE A 185      48.953  65.384 133.027  1.00  0.00           H  
ATOM   2850  HD1 PHE A 185      46.056  65.130 135.457  1.00  0.00           H  
ATOM   2851  HD2 PHE A 185      49.131  67.618 133.741  1.00  0.00           H  
ATOM   2852  HE1 PHE A 185      45.274  67.030 136.784  1.00  0.00           H  
ATOM   2853  HE2 PHE A 185      48.343  69.501 135.123  1.00  0.00           H  
ATOM   2854  HZ  PHE A 185      46.417  69.216 136.633  1.00  0.00           H  
ATOM   2855  N   PHE A 186      46.787  65.592 130.754  1.00 55.65           N  
ATOM   2856  CA  PHE A 186      46.109  66.545 129.867  1.00 55.86           C  
ATOM   2857  C   PHE A 186      44.992  65.954 128.984  1.00 55.83           C  
ATOM   2858  O   PHE A 186      44.165  66.741 128.523  1.00 55.65           O  
ATOM   2859  CB  PHE A 186      47.130  67.325 129.004  1.00 55.91           C  
ATOM   2860  CG  PHE A 186      48.114  68.261 129.697  1.00 56.05           C  
ATOM   2861  CD1 PHE A 186      47.921  68.728 131.017  1.00 56.06           C  
ATOM   2862  CD2 PHE A 186      49.191  68.783 128.949  1.00 56.28           C  
ATOM   2863  CE1 PHE A 186      48.804  69.647 131.570  1.00 56.26           C  
ATOM   2864  CE2 PHE A 186      50.063  69.702 129.518  1.00 56.54           C  
ATOM   2865  CZ  PHE A 186      49.871  70.131 130.825  1.00 56.56           C  
ATOM   2866  H   PHE A 186      47.739  65.347 130.516  1.00  0.00           H  
ATOM   2867  HA  PHE A 186      45.592  67.277 130.490  1.00  0.00           H  
ATOM   2868  HB2 PHE A 186      47.716  66.620 128.419  1.00  0.00           H  
ATOM   2869  HB3 PHE A 186      46.594  67.933 128.273  1.00  0.00           H  
ATOM   2870  HD1 PHE A 186      47.102  68.371 131.617  1.00  0.00           H  
ATOM   2871  HD2 PHE A 186      49.337  68.472 127.925  1.00  0.00           H  
ATOM   2872  HE1 PHE A 186      48.658  69.990 132.583  1.00  0.00           H  
ATOM   2873  HE2 PHE A 186      50.888  70.089 128.939  1.00  0.00           H  
ATOM   2874  HZ  PHE A 186      50.553  70.844 131.263  1.00  0.00           H  
ATOM   2875  N   VAL A 187      44.961  64.625 128.759  1.00 55.84           N  
ATOM   2876  CA  VAL A 187      43.947  63.976 127.910  1.00 55.97           C  
ATOM   2877  C   VAL A 187      43.027  63.021 128.700  1.00 55.85           C  
ATOM   2878  O   VAL A 187      41.851  62.930 128.345  1.00 55.91           O  
ATOM   2879  CB  VAL A 187      44.578  63.224 126.695  1.00 55.78           C  
ATOM   2880  CG1 VAL A 187      43.597  62.381 125.851  1.00 55.82           C  
ATOM   2881  CG2 VAL A 187      45.327  64.200 125.770  1.00 56.13           C  
ATOM   2882  H   VAL A 187      45.675  64.028 129.152  1.00  0.00           H  
ATOM   2883  HA  VAL A 187      43.287  64.730 127.480  1.00  0.00           H  
ATOM   2884  HB  VAL A 187      45.317  62.523 127.066  1.00  0.00           H  
ATOM   2885 HG11 VAL A 187      44.088  61.973 124.968  1.00  0.00           H  
ATOM   2886 HG12 VAL A 187      43.205  61.528 126.405  1.00  0.00           H  
ATOM   2887 HG13 VAL A 187      42.751  62.980 125.511  1.00  0.00           H  
ATOM   2888 HG21 VAL A 187      45.797  63.677 124.937  1.00  0.00           H  
ATOM   2889 HG22 VAL A 187      44.650  64.948 125.356  1.00  0.00           H  
ATOM   2890 HG23 VAL A 187      46.117  64.730 126.301  1.00  0.00           H  
ATOM   2891  N   TRP A 188      43.538  62.347 129.747  1.00 55.88           N  
ATOM   2892  CA  TRP A 188      42.802  61.302 130.474  1.00 56.06           C  
ATOM   2893  C   TRP A 188      42.461  61.634 131.940  1.00 56.32           C  
ATOM   2894  O   TRP A 188      41.785  60.815 132.563  1.00 55.87           O  
ATOM   2895  CB  TRP A 188      43.544  59.953 130.352  1.00 55.72           C  
ATOM   2896  CG  TRP A 188      43.693  59.406 128.966  1.00 55.67           C  
ATOM   2897  CD1 TRP A 188      44.855  59.231 128.300  1.00 55.55           C  
ATOM   2898  CD2 TRP A 188      42.640  58.966 128.056  1.00 55.88           C  
ATOM   2899  CE2 TRP A 188      43.245  58.551 126.832  1.00 55.78           C  
ATOM   2900  CE3 TRP A 188      41.230  58.879 128.139  1.00 56.19           C  
ATOM   2901  NE1 TRP A 188      44.596  58.739 127.038  1.00 55.56           N  
ATOM   2902  CZ2 TRP A 188      42.491  58.077 125.744  1.00 56.08           C  
ATOM   2903  CZ3 TRP A 188      40.463  58.410 127.053  1.00 56.46           C  
ATOM   2904  CH2 TRP A 188      41.090  58.010 125.858  1.00 56.37           C  
ATOM   2905  H   TRP A 188      44.506  62.472 130.011  1.00  0.00           H  
ATOM   2906  HA  TRP A 188      41.824  61.153 130.013  1.00  0.00           H  
ATOM   2907  HB2 TRP A 188      44.528  60.009 130.815  1.00  0.00           H  
ATOM   2908  HB3 TRP A 188      42.999  59.191 130.899  1.00  0.00           H  
ATOM   2909  HD1 TRP A 188      45.832  59.438 128.708  1.00  0.00           H  
ATOM   2910  HE1 TRP A 188      45.330  58.541 126.373  1.00  0.00           H  
ATOM   2911  HE3 TRP A 188      40.732  59.180 129.049  1.00  0.00           H  
ATOM   2912  HZ2 TRP A 188      42.981  57.771 124.832  1.00  0.00           H  
ATOM   2913  HZ3 TRP A 188      39.388  58.357 127.139  1.00  0.00           H  
ATOM   2914  HH2 TRP A 188      40.498  57.651 125.029  1.00  0.00           H  
ATOM   2915  N   VAL A 189      42.875  62.803 132.463  1.00 56.97           N  
ATOM   2916  CA  VAL A 189      42.529  63.247 133.819  1.00 57.69           C  
ATOM   2917  C   VAL A 189      41.750  64.573 133.765  1.00 58.67           C  
ATOM   2918  O   VAL A 189      40.639  64.615 134.291  1.00 59.21           O  
ATOM   2919  CB  VAL A 189      43.770  63.422 134.743  1.00 57.65           C  
ATOM   2920  CG1 VAL A 189      43.461  64.023 136.130  1.00 57.61           C  
ATOM   2921  CG2 VAL A 189      44.569  62.117 134.929  1.00 57.34           C  
ATOM   2922  H   VAL A 189      43.438  63.430 131.907  1.00  0.00           H  
ATOM   2923  HA  VAL A 189      41.866  62.526 134.299  1.00  0.00           H  
ATOM   2924  HB  VAL A 189      44.429  64.128 134.253  1.00  0.00           H  
ATOM   2925 HG11 VAL A 189      44.342  64.011 136.769  1.00  0.00           H  
ATOM   2926 HG12 VAL A 189      43.144  65.063 136.063  1.00  0.00           H  
ATOM   2927 HG13 VAL A 189      42.681  63.456 136.639  1.00  0.00           H  
ATOM   2928 HG21 VAL A 189      45.532  62.315 135.398  1.00  0.00           H  
ATOM   2929 HG22 VAL A 189      44.044  61.406 135.561  1.00  0.00           H  
ATOM   2930 HG23 VAL A 189      44.771  61.616 133.986  1.00  0.00           H  
ATOM   2931  N   LEU A 190      42.317  65.620 133.133  1.00 59.31           N  
ATOM   2932  CA  LEU A 190      41.710  66.955 133.087  1.00 59.99           C  
ATOM   2933  C   LEU A 190      40.390  67.057 132.294  1.00 60.75           C  
ATOM   2934  O   LEU A 190      39.469  67.662 132.840  1.00 61.14           O  
ATOM   2935  CB  LEU A 190      42.723  68.038 132.640  1.00 60.09           C  
ATOM   2936  CG  LEU A 190      43.781  68.412 133.697  1.00 60.00           C  
ATOM   2937  CD1 LEU A 190      44.813  69.393 133.104  1.00 60.22           C  
ATOM   2938  CD2 LEU A 190      43.163  68.955 135.003  1.00 60.14           C  
ATOM   2939  H   LEU A 190      43.241  65.529 132.728  1.00  0.00           H  
ATOM   2940  HA  LEU A 190      41.433  67.179 134.118  1.00  0.00           H  
ATOM   2941  HB2 LEU A 190      43.235  67.719 131.734  1.00  0.00           H  
ATOM   2942  HB3 LEU A 190      42.187  68.949 132.370  1.00  0.00           H  
ATOM   2943  HG  LEU A 190      44.321  67.498 133.943  1.00  0.00           H  
ATOM   2944 HD11 LEU A 190      45.825  69.059 133.322  1.00  0.00           H  
ATOM   2945 HD12 LEU A 190      44.731  69.477 132.020  1.00  0.00           H  
ATOM   2946 HD13 LEU A 190      44.713  70.401 133.506  1.00  0.00           H  
ATOM   2947 HD21 LEU A 190      43.724  69.795 135.415  1.00  0.00           H  
ATOM   2948 HD22 LEU A 190      42.137  69.295 134.860  1.00  0.00           H  
ATOM   2949 HD23 LEU A 190      43.148  68.181 135.771  1.00  0.00           H  
ATOM   2950  N   PRO A 191      40.263  66.464 131.080  1.00 61.37           N  
ATOM   2951  CA  PRO A 191      38.984  66.515 130.348  1.00 62.30           C  
ATOM   2952  C   PRO A 191      37.810  65.757 131.009  1.00 63.36           C  
ATOM   2953  O   PRO A 191      36.736  66.352 131.065  1.00 64.27           O  
ATOM   2954  CB  PRO A 191      39.315  66.063 128.915  1.00 61.97           C  
ATOM   2955  CG  PRO A 191      40.824  66.208 128.810  1.00 61.60           C  
ATOM   2956  CD  PRO A 191      41.318  65.923 130.225  1.00 61.25           C  
ATOM   2957  HA  PRO A 191      38.707  67.571 130.291  1.00  0.00           H  
ATOM   2958  HB2 PRO A 191      39.023  65.031 128.733  1.00  0.00           H  
ATOM   2959  HB3 PRO A 191      38.803  66.667 128.166  1.00  0.00           H  
ATOM   2960  HG2 PRO A 191      41.262  65.566 128.049  1.00  0.00           H  
ATOM   2961  HG3 PRO A 191      41.069  67.239 128.552  1.00  0.00           H  
ATOM   2962  HD2 PRO A 191      41.414  64.853 130.398  1.00  0.00           H  
ATOM   2963  HD3 PRO A 191      42.295  66.368 130.385  1.00  0.00           H  
ATOM   2964  N   PRO A 192      38.019  64.548 131.595  1.00 64.02           N  
ATOM   2965  CA  PRO A 192      37.044  63.942 132.522  1.00 64.64           C  
ATOM   2966  C   PRO A 192      36.680  64.785 133.758  1.00 66.07           C  
ATOM   2967  O   PRO A 192      35.492  64.883 134.045  1.00 66.70           O  
ATOM   2968  CB  PRO A 192      37.672  62.597 132.913  1.00 63.90           C  
ATOM   2969  CG  PRO A 192      38.527  62.234 131.716  1.00 63.74           C  
ATOM   2970  CD  PRO A 192      39.080  63.585 131.285  1.00 63.73           C  
ATOM   2971  HA  PRO A 192      36.136  63.748 131.947  1.00  0.00           H  
ATOM   2972  HB2 PRO A 192      38.313  62.712 133.788  1.00  0.00           H  
ATOM   2973  HB3 PRO A 192      36.929  61.832 133.140  1.00  0.00           H  
ATOM   2974  HG2 PRO A 192      39.297  61.497 131.941  1.00  0.00           H  
ATOM   2975  HG3 PRO A 192      37.893  61.828 130.926  1.00  0.00           H  
ATOM   2976  HD2 PRO A 192      39.962  63.822 131.868  1.00  0.00           H  
ATOM   2977  HD3 PRO A 192      39.367  63.553 130.236  1.00  0.00           H  
ATOM   2978  N   LEU A 193      37.667  65.388 134.451  1.00 67.33           N  
ATOM   2979  CA  LEU A 193      37.443  66.241 135.630  1.00 68.70           C  
ATOM   2980  C   LEU A 193      36.591  67.485 135.330  1.00 69.91           C  
ATOM   2981  O   LEU A 193      35.645  67.745 136.069  1.00 70.48           O  
ATOM   2982  CB  LEU A 193      38.784  66.646 136.286  1.00 68.91           C  
ATOM   2983  CG  LEU A 193      39.415  65.571 137.200  1.00 69.14           C  
ATOM   2984  CD1 LEU A 193      40.823  65.999 137.652  1.00 69.43           C  
ATOM   2985  CD2 LEU A 193      38.532  65.220 138.414  1.00 69.40           C  
ATOM   2986  H   LEU A 193      38.631  65.254 134.173  1.00  0.00           H  
ATOM   2987  HA  LEU A 193      36.868  65.660 136.349  1.00  0.00           H  
ATOM   2988  HB2 LEU A 193      39.487  66.935 135.505  1.00  0.00           H  
ATOM   2989  HB3 LEU A 193      38.645  67.544 136.892  1.00  0.00           H  
ATOM   2990  HG  LEU A 193      39.530  64.662 136.610  1.00  0.00           H  
ATOM   2991 HD11 LEU A 193      41.452  65.126 137.824  1.00  0.00           H  
ATOM   2992 HD12 LEU A 193      41.321  66.622 136.909  1.00  0.00           H  
ATOM   2993 HD13 LEU A 193      40.795  66.567 138.582  1.00  0.00           H  
ATOM   2994 HD21 LEU A 193      39.099  65.186 139.344  1.00  0.00           H  
ATOM   2995 HD22 LEU A 193      37.728  65.944 138.555  1.00  0.00           H  
ATOM   2996 HD23 LEU A 193      38.074  64.239 138.286  1.00  0.00           H  
ATOM   2997  N   LEU A 194      36.919  68.204 134.244  1.00 70.85           N  
ATOM   2998  CA  LEU A 194      36.192  69.391 133.787  1.00 72.33           C  
ATOM   2999  C   LEU A 194      34.781  69.062 133.269  1.00 72.92           C  
ATOM   3000  O   LEU A 194      33.863  69.842 133.518  1.00 73.58           O  
ATOM   3001  CB  LEU A 194      37.024  70.116 132.708  1.00 72.94           C  
ATOM   3002  CG  LEU A 194      38.320  70.771 133.242  1.00 73.30           C  
ATOM   3003  CD1 LEU A 194      39.254  71.186 132.084  1.00 73.84           C  
ATOM   3004  CD2 LEU A 194      38.032  71.932 134.219  1.00 73.66           C  
ATOM   3005  H   LEU A 194      37.719  67.929 133.688  1.00  0.00           H  
ATOM   3006  HA  LEU A 194      36.067  70.055 134.644  1.00  0.00           H  
ATOM   3007  HB2 LEU A 194      37.272  69.397 131.924  1.00  0.00           H  
ATOM   3008  HB3 LEU A 194      36.421  70.885 132.223  1.00  0.00           H  
ATOM   3009  HG  LEU A 194      38.864  70.016 133.810  1.00  0.00           H  
ATOM   3010 HD11 LEU A 194      40.232  70.716 132.193  1.00  0.00           H  
ATOM   3011 HD12 LEU A 194      38.862  70.883 131.113  1.00  0.00           H  
ATOM   3012 HD13 LEU A 194      39.415  72.262 132.034  1.00  0.00           H  
ATOM   3013 HD21 LEU A 194      38.611  72.828 133.996  1.00  0.00           H  
ATOM   3014 HD22 LEU A 194      36.981  72.223 134.211  1.00  0.00           H  
ATOM   3015 HD23 LEU A 194      38.278  71.643 135.241  1.00  0.00           H  
ATOM   3016  N   LEU A 195      34.629  67.904 132.600  1.00 72.63           N  
ATOM   3017  CA  LEU A 195      33.350  67.371 132.132  1.00 72.65           C  
ATOM   3018  C   LEU A 195      32.433  66.963 133.298  1.00 73.07           C  
ATOM   3019  O   LEU A 195      31.261  67.325 133.271  1.00 73.93           O  
ATOM   3020  CB  LEU A 195      33.611  66.215 131.137  1.00 72.07           C  
ATOM   3021  CG  LEU A 195      32.366  65.528 130.533  1.00 72.14           C  
ATOM   3022  CD1 LEU A 195      31.437  66.518 129.800  1.00 72.88           C  
ATOM   3023  CD2 LEU A 195      32.776  64.343 129.634  1.00 71.74           C  
ATOM   3024  H   LEU A 195      35.439  67.325 132.421  1.00  0.00           H  
ATOM   3025  HA  LEU A 195      32.850  68.177 131.592  1.00  0.00           H  
ATOM   3026  HB2 LEU A 195      34.221  66.595 130.316  1.00  0.00           H  
ATOM   3027  HB3 LEU A 195      34.216  65.457 131.636  1.00  0.00           H  
ATOM   3028  HG  LEU A 195      31.802  65.091 131.356  1.00  0.00           H  
ATOM   3029 HD11 LEU A 195      31.023  66.100 128.882  1.00  0.00           H  
ATOM   3030 HD12 LEU A 195      30.592  66.794 130.431  1.00  0.00           H  
ATOM   3031 HD13 LEU A 195      31.954  67.439 129.529  1.00  0.00           H  
ATOM   3032 HD21 LEU A 195      32.212  63.446 129.891  1.00  0.00           H  
ATOM   3033 HD22 LEU A 195      32.604  64.543 128.576  1.00  0.00           H  
ATOM   3034 HD23 LEU A 195      33.833  64.096 129.740  1.00  0.00           H  
ATOM   3035  N   MET A 196      32.984  66.267 134.310  1.00 72.56           N  
ATOM   3036  CA  MET A 196      32.287  65.885 135.541  1.00 72.61           C  
ATOM   3037  C   MET A 196      31.797  67.093 136.354  1.00 73.54           C  
ATOM   3038  O   MET A 196      30.641  67.089 136.770  1.00 74.18           O  
ATOM   3039  CB  MET A 196      33.180  64.989 136.421  1.00 71.85           C  
ATOM   3040  CG  MET A 196      33.255  63.532 135.963  1.00 71.13           C  
ATOM   3041  SD  MET A 196      34.166  62.469 137.111  1.00 70.81           S  
ATOM   3042  CE  MET A 196      35.850  62.549 136.460  1.00 70.03           C  
ATOM   3043  H   MET A 196      33.957  65.995 134.251  1.00  0.00           H  
ATOM   3044  HA  MET A 196      31.402  65.312 135.258  1.00  0.00           H  
ATOM   3045  HB2 MET A 196      34.183  65.409 136.506  1.00  0.00           H  
ATOM   3046  HB3 MET A 196      32.776  64.967 137.432  1.00  0.00           H  
ATOM   3047  HG2 MET A 196      32.241  63.141 135.907  1.00  0.00           H  
ATOM   3048  HG3 MET A 196      33.675  63.439 134.965  1.00  0.00           H  
ATOM   3049  HE1 MET A 196      36.502  61.889 137.032  1.00  0.00           H  
ATOM   3050  HE2 MET A 196      35.874  62.238 135.416  1.00  0.00           H  
ATOM   3051  HE3 MET A 196      36.236  63.561 136.537  1.00  0.00           H  
ATOM   3052  N   VAL A 197      32.662  68.107 136.532  1.00 74.00           N  
ATOM   3053  CA  VAL A 197      32.341  69.367 137.210  1.00 75.08           C  
ATOM   3054  C   VAL A 197      31.197  70.140 136.521  1.00 76.35           C  
ATOM   3055  O   VAL A 197      30.287  70.592 137.215  1.00 77.08           O  
ATOM   3056  CB  VAL A 197      33.609  70.265 137.358  1.00 74.62           C  
ATOM   3057  CG1 VAL A 197      33.361  71.769 137.608  1.00 75.09           C  
ATOM   3058  CG2 VAL A 197      34.525  69.718 138.469  1.00 74.00           C  
ATOM   3059  H   VAL A 197      33.602  68.027 136.168  1.00  0.00           H  
ATOM   3060  HA  VAL A 197      31.991  69.106 138.211  1.00  0.00           H  
ATOM   3061  HB  VAL A 197      34.172  70.197 136.426  1.00  0.00           H  
ATOM   3062 HG11 VAL A 197      34.296  72.293 137.804  1.00  0.00           H  
ATOM   3063 HG12 VAL A 197      32.908  72.258 136.745  1.00  0.00           H  
ATOM   3064 HG13 VAL A 197      32.710  71.927 138.469  1.00  0.00           H  
ATOM   3065 HG21 VAL A 197      35.466  70.268 138.513  1.00  0.00           H  
ATOM   3066 HG22 VAL A 197      34.048  69.798 139.446  1.00  0.00           H  
ATOM   3067 HG23 VAL A 197      34.771  68.669 138.314  1.00  0.00           H  
ATOM   3068  N   LEU A 198      31.234  70.218 135.179  1.00 77.31           N  
ATOM   3069  CA  LEU A 198      30.187  70.819 134.350  1.00 79.21           C  
ATOM   3070  C   LEU A 198      28.857  70.040 134.410  1.00 79.85           C  
ATOM   3071  O   LEU A 198      27.799  70.667 134.444  1.00 81.00           O  
ATOM   3072  CB  LEU A 198      30.718  70.956 132.903  1.00 79.97           C  
ATOM   3073  CG  LEU A 198      29.810  71.737 131.924  1.00 81.46           C  
ATOM   3074  CD1 LEU A 198      29.608  73.203 132.366  1.00 81.83           C  
ATOM   3075  CD2 LEU A 198      30.336  71.625 130.477  1.00 81.51           C  
ATOM   3076  H   LEU A 198      32.020  69.820 134.681  1.00  0.00           H  
ATOM   3077  HA  LEU A 198      30.000  71.816 134.751  1.00  0.00           H  
ATOM   3078  HB2 LEU A 198      31.694  71.443 132.924  1.00  0.00           H  
ATOM   3079  HB3 LEU A 198      30.897  69.956 132.505  1.00  0.00           H  
ATOM   3080  HG  LEU A 198      28.828  71.262 131.918  1.00  0.00           H  
ATOM   3081 HD11 LEU A 198      29.721  73.913 131.546  1.00  0.00           H  
ATOM   3082 HD12 LEU A 198      28.607  73.345 132.773  1.00  0.00           H  
ATOM   3083 HD13 LEU A 198      30.317  73.500 133.138  1.00  0.00           H  
ATOM   3084 HD21 LEU A 198      30.663  72.581 130.070  1.00  0.00           H  
ATOM   3085 HD22 LEU A 198      31.188  70.947 130.403  1.00  0.00           H  
ATOM   3086 HD23 LEU A 198      29.563  71.238 129.812  1.00  0.00           H  
ATOM   3087  N   ILE A 199      28.940  68.699 134.456  1.00 80.06           N  
ATOM   3088  CA  ILE A 199      27.799  67.796 134.600  1.00 80.31           C  
ATOM   3089  C   ILE A 199      27.092  67.932 135.962  1.00 81.28           C  
ATOM   3090  O   ILE A 199      25.866  67.998 135.968  1.00 81.64           O  
ATOM   3091  CB  ILE A 199      28.187  66.309 134.327  1.00 79.34           C  
ATOM   3092  CG1 ILE A 199      28.374  66.062 132.812  1.00 78.84           C  
ATOM   3093  CG2 ILE A 199      27.209  65.263 134.896  1.00 79.69           C  
ATOM   3094  CD1 ILE A 199      29.186  64.799 132.486  1.00 78.13           C  
ATOM   3095  H   ILE A 199      29.848  68.257 134.397  1.00  0.00           H  
ATOM   3096  HA  ILE A 199      27.070  68.088 133.840  1.00  0.00           H  
ATOM   3097  HB  ILE A 199      29.151  66.129 134.802  1.00  0.00           H  
ATOM   3098 HG12 ILE A 199      27.399  66.001 132.328  1.00  0.00           H  
ATOM   3099 HG13 ILE A 199      28.870  66.915 132.350  1.00  0.00           H  
ATOM   3100 HG21 ILE A 199      27.454  64.265 134.548  1.00  0.00           H  
ATOM   3101 HG22 ILE A 199      27.223  65.226 135.985  1.00  0.00           H  
ATOM   3102 HG23 ILE A 199      26.193  65.483 134.576  1.00  0.00           H  
ATOM   3103 HD11 ILE A 199      29.440  64.767 131.427  1.00  0.00           H  
ATOM   3104 HD12 ILE A 199      30.115  64.761 133.055  1.00  0.00           H  
ATOM   3105 HD13 ILE A 199      28.628  63.892 132.709  1.00  0.00           H  
ATOM   3106  N   TYR A 200      27.848  67.999 137.075  1.00 82.01           N  
ATOM   3107  CA  TYR A 200      27.283  68.190 138.416  1.00 83.60           C  
ATOM   3108  C   TYR A 200      26.630  69.568 138.610  1.00 85.19           C  
ATOM   3109  O   TYR A 200      25.597  69.627 139.273  1.00 86.71           O  
ATOM   3110  CB  TYR A 200      28.311  67.879 139.523  1.00 83.12           C  
ATOM   3111  CG  TYR A 200      28.510  66.394 139.784  1.00 82.39           C  
ATOM   3112  CD1 TYR A 200      27.453  65.615 140.303  1.00 82.68           C  
ATOM   3113  CD2 TYR A 200      29.751  65.786 139.514  1.00 81.78           C  
ATOM   3114  CE1 TYR A 200      27.629  64.233 140.516  1.00 82.21           C  
ATOM   3115  CE2 TYR A 200      29.926  64.404 139.716  1.00 81.46           C  
ATOM   3116  CZ  TYR A 200      28.863  63.626 140.210  1.00 81.71           C  
ATOM   3117  OH  TYR A 200      29.029  62.285 140.383  1.00 81.63           O  
ATOM   3118  H   TYR A 200      28.855  67.916 137.008  1.00  0.00           H  
ATOM   3119  HA  TYR A 200      26.482  67.457 138.510  1.00  0.00           H  
ATOM   3120  HB2 TYR A 200      29.264  68.364 139.306  1.00  0.00           H  
ATOM   3121  HB3 TYR A 200      27.972  68.300 140.471  1.00  0.00           H  
ATOM   3122  HD1 TYR A 200      26.501  66.072 140.532  1.00  0.00           H  
ATOM   3123  HD2 TYR A 200      30.571  66.379 139.145  1.00  0.00           H  
ATOM   3124  HE1 TYR A 200      26.815  63.641 140.907  1.00  0.00           H  
ATOM   3125  HE2 TYR A 200      30.874  63.941 139.487  1.00  0.00           H  
ATOM   3126  HH  TYR A 200      29.906  61.980 140.140  1.00  0.00           H  
ATOM   3127  N   LEU A 201      27.180  70.625 137.983  1.00 85.57           N  
ATOM   3128  CA  LEU A 201      26.563  71.956 137.920  1.00 87.11           C  
ATOM   3129  C   LEU A 201      25.209  71.948 137.185  1.00 88.59           C  
ATOM   3130  O   LEU A 201      24.286  72.624 137.639  1.00 90.00           O  
ATOM   3131  CB  LEU A 201      27.534  72.953 137.248  1.00 86.80           C  
ATOM   3132  CG  LEU A 201      28.726  73.379 138.133  1.00 86.64           C  
ATOM   3133  CD1 LEU A 201      29.839  74.039 137.288  1.00 86.09           C  
ATOM   3134  CD2 LEU A 201      28.282  74.256 139.324  1.00 87.51           C  
ATOM   3135  H   LEU A 201      28.037  70.505 137.461  1.00  0.00           H  
ATOM   3136  HA  LEU A 201      26.368  72.281 138.943  1.00  0.00           H  
ATOM   3137  HB2 LEU A 201      27.903  72.504 136.326  1.00  0.00           H  
ATOM   3138  HB3 LEU A 201      27.000  73.853 136.938  1.00  0.00           H  
ATOM   3139  HG  LEU A 201      29.159  72.473 138.558  1.00  0.00           H  
ATOM   3140 HD11 LEU A 201      30.043  75.068 137.580  1.00  0.00           H  
ATOM   3141 HD12 LEU A 201      30.773  73.486 137.386  1.00  0.00           H  
ATOM   3142 HD13 LEU A 201      29.593  74.058 136.225  1.00  0.00           H  
ATOM   3143 HD21 LEU A 201      28.842  75.188 139.400  1.00  0.00           H  
ATOM   3144 HD22 LEU A 201      27.227  74.527 139.262  1.00  0.00           H  
ATOM   3145 HD23 LEU A 201      28.422  73.724 140.265  1.00  0.00           H  
ATOM   3146  N   GLU A 202      25.109  71.162 136.097  1.00 89.14           N  
ATOM   3147  CA  GLU A 202      23.889  70.984 135.311  1.00 90.69           C  
ATOM   3148  C   GLU A 202      22.841  70.111 136.034  1.00 91.19           C  
ATOM   3149  O   GLU A 202      21.657  70.432 135.966  1.00 92.17           O  
ATOM   3150  CB  GLU A 202      24.263  70.431 133.916  1.00 91.29           C  
ATOM   3151  CG  GLU A 202      23.114  70.385 132.883  1.00 92.63           C  
ATOM   3152  CD  GLU A 202      22.563  71.755 132.466  1.00 93.90           C  
ATOM   3153  OE1 GLU A 202      23.274  72.765 132.662  1.00 94.71           O  
ATOM   3154  OE2 GLU A 202      21.431  71.765 131.935  1.00 94.50           O1-
ATOM   3155  H   GLU A 202      25.921  70.649 135.780  1.00  0.00           H  
ATOM   3156  HA  GLU A 202      23.454  71.974 135.177  1.00  0.00           H  
ATOM   3157  HB2 GLU A 202      25.087  71.015 133.504  1.00  0.00           H  
ATOM   3158  HB3 GLU A 202      24.661  69.422 134.026  1.00  0.00           H  
ATOM   3159  HG2 GLU A 202      23.469  69.889 131.980  1.00  0.00           H  
ATOM   3160  HG3 GLU A 202      22.290  69.780 133.262  1.00  0.00           H  
ATOM   3161  N   VAL A 203      23.292  69.062 136.748  1.00 90.81           N  
ATOM   3162  CA  VAL A 203      22.473  68.209 137.620  1.00 90.93           C  
ATOM   3163  C   VAL A 203      21.826  69.011 138.762  1.00 91.72           C  
ATOM   3164  O   VAL A 203      20.618  68.890 138.961  1.00 92.71           O  
ATOM   3165  CB  VAL A 203      23.302  67.024 138.211  1.00 90.24           C  
ATOM   3166  CG1 VAL A 203      22.731  66.337 139.473  1.00 90.56           C  
ATOM   3167  CG2 VAL A 203      23.541  65.949 137.143  1.00 89.53           C  
ATOM   3168  H   VAL A 203      24.280  68.845 136.724  1.00  0.00           H  
ATOM   3169  HA  VAL A 203      21.667  67.799 137.007  1.00  0.00           H  
ATOM   3170  HB  VAL A 203      24.276  67.418 138.489  1.00  0.00           H  
ATOM   3171 HG11 VAL A 203      23.334  65.472 139.752  1.00  0.00           H  
ATOM   3172 HG12 VAL A 203      22.722  66.997 140.340  1.00  0.00           H  
ATOM   3173 HG13 VAL A 203      21.714  65.983 139.300  1.00  0.00           H  
ATOM   3174 HG21 VAL A 203      24.274  65.212 137.472  1.00  0.00           H  
ATOM   3175 HG22 VAL A 203      22.608  65.426 136.946  1.00  0.00           H  
ATOM   3176 HG23 VAL A 203      23.892  66.367 136.201  1.00  0.00           H  
ATOM   3177  N   PHE A 204      22.629  69.848 139.445  1.00 92.08           N  
ATOM   3178  CA  PHE A 204      22.159  70.767 140.478  1.00 93.22           C  
ATOM   3179  C   PHE A 204      21.174  71.811 139.936  1.00 94.72           C  
ATOM   3180  O   PHE A 204      20.121  71.972 140.541  1.00 96.44           O  
ATOM   3181  CB  PHE A 204      23.341  71.437 141.214  1.00 92.80           C  
ATOM   3182  CG  PHE A 204      24.217  70.520 142.057  1.00 91.77           C  
ATOM   3183  CD1 PHE A 204      23.652  69.559 142.927  1.00 91.71           C  
ATOM   3184  CD2 PHE A 204      25.615  70.719 142.086  1.00 90.84           C  
ATOM   3185  CE1 PHE A 204      24.473  68.776 143.726  1.00 91.02           C  
ATOM   3186  CE2 PHE A 204      26.420  69.916 142.881  1.00 90.24           C  
ATOM   3187  CZ  PHE A 204      25.851  68.944 143.692  1.00 90.30           C  
ATOM   3188  H   PHE A 204      23.617  69.882 139.229  1.00  0.00           H  
ATOM   3189  HA  PHE A 204      21.591  70.175 141.197  1.00  0.00           H  
ATOM   3190  HB2 PHE A 204      23.974  71.928 140.473  1.00  0.00           H  
ATOM   3191  HB3 PHE A 204      22.976  72.230 141.867  1.00  0.00           H  
ATOM   3192  HD1 PHE A 204      22.585  69.411 142.973  1.00  0.00           H  
ATOM   3193  HD2 PHE A 204      26.069  71.478 141.465  1.00  0.00           H  
ATOM   3194  HE1 PHE A 204      24.036  68.031 144.374  1.00  0.00           H  
ATOM   3195  HE2 PHE A 204      27.491  70.053 142.875  1.00  0.00           H  
ATOM   3196  HZ  PHE A 204      26.485  68.325 144.306  1.00  0.00           H  
ATOM   3197  N   TYR A 205      21.485  72.442 138.789  1.00103.60           N  
ATOM   3198  CA  TYR A 205      20.603  73.393 138.099  1.00103.64           C  
ATOM   3199  C   TYR A 205      19.205  72.825 137.780  1.00103.93           C  
ATOM   3200  O   TYR A 205      18.216  73.503 138.053  1.00104.05           O  
ATOM   3201  CB  TYR A 205      21.317  73.964 136.851  1.00103.94           C  
ATOM   3202  CG  TYR A 205      20.433  74.733 135.879  1.00104.28           C  
ATOM   3203  CD1 TYR A 205      19.778  75.912 136.293  1.00104.49           C  
ATOM   3204  CD2 TYR A 205      20.222  74.240 134.574  1.00104.53           C  
ATOM   3205  CE1 TYR A 205      18.893  76.573 135.420  1.00104.83           C  
ATOM   3206  CE2 TYR A 205      19.341  74.902 133.700  1.00104.79           C  
ATOM   3207  CZ  TYR A 205      18.667  76.064 134.126  1.00105.04           C  
ATOM   3208  OH  TYR A 205      17.795  76.695 133.288  1.00105.83           O  
ATOM   3209  H   TYR A 205      22.372  72.256 138.341  1.00  0.00           H  
ATOM   3210  HA  TYR A 205      20.453  74.223 138.792  1.00  0.00           H  
ATOM   3211  HB2 TYR A 205      22.147  74.603 137.154  1.00  0.00           H  
ATOM   3212  HB3 TYR A 205      21.769  73.141 136.298  1.00  0.00           H  
ATOM   3213  HD1 TYR A 205      19.929  76.295 137.292  1.00  0.00           H  
ATOM   3214  HD2 TYR A 205      20.724  73.342 134.242  1.00  0.00           H  
ATOM   3215  HE1 TYR A 205      18.379  77.465 135.748  1.00  0.00           H  
ATOM   3216  HE2 TYR A 205      19.182  74.508 132.706  1.00  0.00           H  
ATOM   3217  HH  TYR A 205      17.747  76.285 132.421  1.00  0.00           H  
ATOM   3218  N   LEU A 206      19.150  71.590 137.250  1.00104.62           N  
ATOM   3219  CA  LEU A 206      17.909  70.882 136.932  1.00105.37           C  
ATOM   3220  C   LEU A 206      17.069  70.570 138.184  1.00105.88           C  
ATOM   3221  O   LEU A 206      15.875  70.859 138.171  1.00106.11           O  
ATOM   3222  CB  LEU A 206      18.214  69.602 136.115  1.00105.25           C  
ATOM   3223  CG  LEU A 206      18.024  69.751 134.588  1.00105.51           C  
ATOM   3224  CD1 LEU A 206      18.949  70.794 133.935  1.00105.67           C  
ATOM   3225  CD2 LEU A 206      18.140  68.392 133.881  1.00105.72           C  
ATOM   3226  H   LEU A 206      20.011  71.100 137.042  1.00  0.00           H  
ATOM   3227  HA  LEU A 206      17.306  71.550 136.313  1.00  0.00           H  
ATOM   3228  HB2 LEU A 206      19.213  69.225 136.342  1.00  0.00           H  
ATOM   3229  HB3 LEU A 206      17.539  68.812 136.438  1.00  0.00           H  
ATOM   3230  HG  LEU A 206      16.998  70.089 134.433  1.00  0.00           H  
ATOM   3231 HD11 LEU A 206      19.562  70.352 133.149  1.00  0.00           H  
ATOM   3232 HD12 LEU A 206      18.371  71.598 133.480  1.00  0.00           H  
ATOM   3233 HD13 LEU A 206      19.630  71.254 134.646  1.00  0.00           H  
ATOM   3234 HD21 LEU A 206      17.795  68.461 132.850  1.00  0.00           H  
ATOM   3235 HD22 LEU A 206      19.170  68.033 133.866  1.00  0.00           H  
ATOM   3236 HD23 LEU A 206      17.528  67.637 134.373  1.00  0.00           H  
ATOM   3237  N   ILE A 207      17.698  70.022 139.240  1.00106.32           N  
ATOM   3238  CA  ILE A 207      17.029  69.661 140.496  1.00106.87           C  
ATOM   3239  C   ILE A 207      16.515  70.893 141.275  1.00107.34           C  
ATOM   3240  O   ILE A 207      15.377  70.868 141.741  1.00108.10           O  
ATOM   3241  CB  ILE A 207      17.942  68.805 141.430  1.00106.70           C  
ATOM   3242  CG1 ILE A 207      18.315  67.453 140.779  1.00106.62           C  
ATOM   3243  CG2 ILE A 207      17.337  68.546 142.827  1.00106.58           C  
ATOM   3244  CD1 ILE A 207      19.524  66.757 141.423  1.00106.47           C  
ATOM   3245  H   ILE A 207      18.687  69.817 139.182  1.00  0.00           H  
ATOM   3246  HA  ILE A 207      16.158  69.054 140.236  1.00  0.00           H  
ATOM   3247  HB  ILE A 207      18.873  69.356 141.574  1.00  0.00           H  
ATOM   3248 HG12 ILE A 207      17.454  66.782 140.794  1.00  0.00           H  
ATOM   3249 HG13 ILE A 207      18.558  67.597 139.730  1.00  0.00           H  
ATOM   3250 HG21 ILE A 207      17.919  67.814 143.378  1.00  0.00           H  
ATOM   3251 HG22 ILE A 207      17.316  69.448 143.436  1.00  0.00           H  
ATOM   3252 HG23 ILE A 207      16.320  68.159 142.756  1.00  0.00           H  
ATOM   3253 HD11 ILE A 207      19.866  65.930 140.801  1.00  0.00           H  
ATOM   3254 HD12 ILE A 207      20.361  67.443 141.552  1.00  0.00           H  
ATOM   3255 HD13 ILE A 207      19.277  66.341 142.397  1.00  0.00           H  
ATOM   3256  N   ARG A 208      17.347  71.947 141.370  1.00108.02           N  
ATOM   3257  CA  ARG A 208      17.036  73.223 142.024  1.00108.94           C  
ATOM   3258  C   ARG A 208      15.915  74.008 141.327  1.00110.00           C  
ATOM   3259  O   ARG A 208      15.179  74.704 142.024  1.00109.50           O  
ATOM   3260  CB  ARG A 208      18.303  74.103 142.095  1.00108.83           C  
ATOM   3261  CG  ARG A 208      19.425  73.584 143.013  1.00108.64           C  
ATOM   3262  CD  ARG A 208      19.169  73.777 144.509  1.00108.30           C  
ATOM   3263  NE  ARG A 208      20.407  73.528 145.261  1.00107.90           N  
ATOM   3264  CZ  ARG A 208      20.570  73.660 146.586  1.00107.70           C  
ATOM   3265  NH1 ARG A 208      19.547  74.002 147.383  1.00107.82           N  
ATOM   3266  NH2 ARG A 208      21.784  73.460 147.113  1.00107.25           N1+
ATOM   3267  H   ARG A 208      18.266  71.884 140.949  1.00  0.00           H  
ATOM   3268  HA  ARG A 208      16.705  73.000 143.040  1.00  0.00           H  
ATOM   3269  HB2 ARG A 208      18.701  74.203 141.083  1.00  0.00           H  
ATOM   3270  HB3 ARG A 208      18.052  75.119 142.404  1.00  0.00           H  
ATOM   3271  HG2 ARG A 208      19.545  72.516 142.841  1.00  0.00           H  
ATOM   3272  HG3 ARG A 208      20.378  74.042 142.745  1.00  0.00           H  
ATOM   3273  HD2 ARG A 208      18.726  74.748 144.728  1.00  0.00           H  
ATOM   3274  HD3 ARG A 208      18.466  73.016 144.851  1.00  0.00           H  
ATOM   3275  HE  ARG A 208      21.207  73.269 144.702  1.00  0.00           H  
ATOM   3276 HH11 ARG A 208      18.634  74.165 146.984  1.00  0.00           H  
ATOM   3277 HH12 ARG A 208      19.680  74.127 148.375  1.00  0.00           H  
ATOM   3278 HH21 ARG A 208      22.565  73.227 146.515  1.00  0.00           H  
ATOM   3279 HH22 ARG A 208      21.948  73.640 148.092  1.00  0.00           H  
ATOM   3280  N   LYS A 209      15.800  73.886 139.991  1.00111.44           N  
ATOM   3281  CA  LYS A 209      14.737  74.516 139.210  1.00112.79           C  
ATOM   3282  C   LYS A 209      13.415  73.731 139.298  1.00112.86           C  
ATOM   3283  O   LYS A 209      12.368  74.363 139.273  1.00112.93           O  
ATOM   3284  CB  LYS A 209      15.190  74.698 137.746  1.00114.18           C  
ATOM   3285  CG  LYS A 209      14.289  75.648 136.929  1.00115.32           C  
ATOM   3286  CD  LYS A 209      14.603  75.664 135.423  1.00116.53           C  
ATOM   3287  CE  LYS A 209      14.101  74.422 134.668  1.00117.59           C  
ATOM   3288  NZ  LYS A 209      12.630  74.310 134.704  1.00118.22           N1+
ATOM   3289  H   LYS A 209      16.464  73.324 139.476  1.00  0.00           H  
ATOM   3290  HA  LYS A 209      14.553  75.511 139.623  1.00  0.00           H  
ATOM   3291  HB2 LYS A 209      16.195  75.122 137.733  1.00  0.00           H  
ATOM   3292  HB3 LYS A 209      15.269  73.721 137.268  1.00  0.00           H  
ATOM   3293  HG2 LYS A 209      13.234  75.418 137.074  1.00  0.00           H  
ATOM   3294  HG3 LYS A 209      14.416  76.658 137.321  1.00  0.00           H  
ATOM   3295  HD2 LYS A 209      14.172  76.561 134.977  1.00  0.00           H  
ATOM   3296  HD3 LYS A 209      15.681  75.753 135.283  1.00  0.00           H  
ATOM   3297  HE2 LYS A 209      14.414  74.478 133.625  1.00  0.00           H  
ATOM   3298  HE3 LYS A 209      14.538  73.512 135.078  1.00  0.00           H  
ATOM   3299  HZ1 LYS A 209      12.331  73.498 134.185  1.00  0.00           H  
ATOM   3300  HZ2 LYS A 209      12.301  74.222 135.659  1.00  0.00           H  
ATOM   3301  HZ3 LYS A 209      12.211  75.135 134.299  1.00  0.00           H  
ATOM   3302  N   GLN A 210      13.470  72.393 139.412  1.00113.18           N  
ATOM   3303  CA  GLN A 210      12.291  71.525 139.527  1.00113.76           C  
ATOM   3304  C   GLN A 210      11.648  71.500 140.930  1.00115.02           C  
ATOM   3305  O   GLN A 210      10.475  71.143 141.033  1.00115.17           O  
ATOM   3306  CB  GLN A 210      12.673  70.093 139.089  1.00112.93           C  
ATOM   3307  CG  GLN A 210      12.856  69.934 137.567  1.00112.82           C  
ATOM   3308  CD  GLN A 210      13.433  68.567 137.180  1.00112.38           C  
ATOM   3309  NE2 GLN A 210      14.215  68.521 136.100  1.00112.26           N  
ATOM   3310  OE1 GLN A 210      13.162  67.558 137.828  1.00112.35           O  
ATOM   3311  H   GLN A 210      14.368  71.929 139.413  1.00  0.00           H  
ATOM   3312  HA  GLN A 210      11.526  71.892 138.839  1.00  0.00           H  
ATOM   3313  HB2 GLN A 210      13.585  69.793 139.609  1.00  0.00           H  
ATOM   3314  HB3 GLN A 210      11.902  69.390 139.407  1.00  0.00           H  
ATOM   3315  HG2 GLN A 210      11.896  70.060 137.067  1.00  0.00           H  
ATOM   3316  HG3 GLN A 210      13.504  70.720 137.179  1.00  0.00           H  
ATOM   3317 HE21 GLN A 210      14.421  69.361 135.581  1.00  0.00           H  
ATOM   3318 HE22 GLN A 210      14.598  67.638 135.792  1.00  0.00           H  
ATOM   3319  N   LEU A 211      12.431  71.829 141.977  1.00116.31           N  
ATOM   3320  CA  LEU A 211      12.143  71.641 143.414  1.00116.98           C  
ATOM   3321  C   LEU A 211      10.961  72.466 143.916  1.00118.56           C  
ATOM   3322  O   LEU A 211      10.283  73.232 143.234  1.00118.89           O  
ATOM   3323  CB  LEU A 211      13.422  71.948 144.254  1.00116.82           C  
ATOM   3324  CG  LEU A 211      14.033  70.714 144.957  1.00116.97           C  
ATOM   3325  CD1 LEU A 211      15.433  71.013 145.534  1.00116.87           C  
ATOM   3326  CD2 LEU A 211      13.083  70.110 146.014  1.00116.56           C  
ATOM   3327  H   LEU A 211      13.392  72.064 141.774  1.00  0.00           H  
ATOM   3328  HA  LEU A 211      11.881  70.589 143.540  1.00  0.00           H  
ATOM   3329  HB2 LEU A 211      14.184  72.398 143.616  1.00  0.00           H  
ATOM   3330  HB3 LEU A 211      13.247  72.709 145.017  1.00  0.00           H  
ATOM   3331  HG  LEU A 211      14.175  69.965 144.177  1.00  0.00           H  
ATOM   3332 HD11 LEU A 211      16.150  70.256 145.222  1.00  0.00           H  
ATOM   3333 HD12 LEU A 211      15.817  71.977 145.200  1.00  0.00           H  
ATOM   3334 HD13 LEU A 211      15.446  71.028 146.623  1.00  0.00           H  
ATOM   3335 HD21 LEU A 211      13.025  69.027 145.913  1.00  0.00           H  
ATOM   3336 HD22 LEU A 211      13.409  70.323 147.031  1.00  0.00           H  
ATOM   3337 HD23 LEU A 211      12.066  70.492 145.937  1.00  0.00           H  
ATOM   3338  HXT LEU A 211      10.733  72.318 144.971  1.00  0.00           H  
ATOM   3339  N   GLU A 220       4.254  66.489 149.097  1.00137.85           N  
ATOM   3340  CA  GLU A 220       5.375  66.130 149.982  1.00137.14           C  
ATOM   3341  C   GLU A 220       6.238  65.025 149.321  1.00134.29           C  
ATOM   3342  O   GLU A 220       7.428  64.952 149.631  1.00134.23           O  
ATOM   3343  CB  GLU A 220       4.858  65.713 151.376  1.00138.60           C  
ATOM   3344  CG  GLU A 220       4.300  66.908 152.184  1.00141.00           C  
ATOM   3345  CD  GLU A 220       3.492  66.505 153.419  1.00143.25           C  
ATOM   3346  OE1 GLU A 220       3.676  65.366 153.902  1.00144.58           O  
ATOM   3347  OE2 GLU A 220       2.695  67.360 153.864  1.00144.38           O1-
ATOM   3348  HA  GLU A 220       6.014  67.004 150.115  1.00  0.00           H  
ATOM   3349  HB2 GLU A 220       4.091  64.943 151.268  1.00  0.00           H  
ATOM   3350  HB3 GLU A 220       5.663  65.256 151.955  1.00  0.00           H  
ATOM   3351  HG2 GLU A 220       5.121  67.550 152.505  1.00  0.00           H  
ATOM   3352  HG3 GLU A 220       3.662  67.529 151.556  1.00  0.00           H  
ATOM   3353  H1  GLU A 220       3.463  66.819 149.640  1.00  0.00           H  
ATOM   3354  H2  GLU A 220       4.506  67.241 148.476  1.00  0.00           H  
ATOM   3355  N   ARG A 221       5.652  64.181 148.447  1.00131.38           N  
ATOM   3356  CA  ARG A 221       6.322  63.060 147.790  1.00128.40           C  
ATOM   3357  C   ARG A 221       7.338  63.531 146.734  1.00125.65           C  
ATOM   3358  O   ARG A 221       8.470  63.053 146.755  1.00124.59           O  
ATOM   3359  CB  ARG A 221       5.266  62.098 147.195  1.00128.26           C  
ATOM   3360  CG  ARG A 221       5.652  60.609 147.167  1.00127.46           C  
ATOM   3361  CD  ARG A 221       5.743  60.019 148.586  1.00128.58           C  
ATOM   3362  NE  ARG A 221       5.613  58.556 148.590  1.00129.21           N  
ATOM   3363  CZ  ARG A 221       5.858  57.752 149.638  1.00131.19           C  
ATOM   3364  NH1 ARG A 221       6.306  58.239 150.806  1.00132.34           N  
ATOM   3365  NH2 ARG A 221       5.631  56.439 149.511  1.00131.23           N1+
ATOM   3366  H   ARG A 221       4.667  64.299 148.247  1.00  0.00           H  
ATOM   3367  HA  ARG A 221       6.882  62.528 148.560  1.00  0.00           H  
ATOM   3368  HB2 ARG A 221       4.356  62.141 147.787  1.00  0.00           H  
ATOM   3369  HB3 ARG A 221       4.976  62.428 146.197  1.00  0.00           H  
ATOM   3370  HG2 ARG A 221       4.941  60.035 146.570  1.00  0.00           H  
ATOM   3371  HG3 ARG A 221       6.617  60.523 146.665  1.00  0.00           H  
ATOM   3372  HD2 ARG A 221       6.762  60.188 148.936  1.00  0.00           H  
ATOM   3373  HD3 ARG A 221       5.082  60.506 149.304  1.00  0.00           H  
ATOM   3374  HE  ARG A 221       5.179  58.148 147.770  1.00  0.00           H  
ATOM   3375 HH11 ARG A 221       6.457  59.232 150.912  1.00  0.00           H  
ATOM   3376 HH12 ARG A 221       6.472  57.626 151.591  1.00  0.00           H  
ATOM   3377 HH21 ARG A 221       5.239  56.078 148.649  1.00  0.00           H  
ATOM   3378 HH22 ARG A 221       5.806  55.806 150.277  1.00  0.00           H  
ATOM   3379  N   ALA A 222       6.940  64.486 145.872  1.00123.40           N  
ATOM   3380  CA  ALA A 222       7.804  65.076 144.844  1.00121.08           C  
ATOM   3381  C   ALA A 222       8.887  66.015 145.406  1.00120.14           C  
ATOM   3382  O   ALA A 222       9.952  66.106 144.797  1.00119.27           O  
ATOM   3383  CB  ALA A 222       6.951  65.775 143.777  1.00121.47           C  
ATOM   3384  H   ALA A 222       5.991  64.835 145.910  1.00  0.00           H  
ATOM   3385  HA  ALA A 222       8.321  64.255 144.345  1.00  0.00           H  
ATOM   3386  HB1 ALA A 222       7.570  66.145 142.960  1.00  0.00           H  
ATOM   3387  HB2 ALA A 222       6.223  65.088 143.345  1.00  0.00           H  
ATOM   3388  HB3 ALA A 222       6.402  66.621 144.187  1.00  0.00           H  
ATOM   3389  N   ARG A 223       8.636  66.638 146.575  1.00120.42           N  
ATOM   3390  CA  ARG A 223       9.656  67.325 147.376  1.00120.27           C  
ATOM   3391  C   ARG A 223      10.730  66.340 147.861  1.00118.90           C  
ATOM   3392  O   ARG A 223      11.909  66.602 147.641  1.00118.94           O  
ATOM   3393  CB  ARG A 223       9.016  68.033 148.593  1.00121.77           C  
ATOM   3394  CG  ARG A 223       8.464  69.436 148.305  1.00123.26           C  
ATOM   3395  CD  ARG A 223       7.836  70.063 149.559  1.00125.48           C  
ATOM   3396  NE  ARG A 223       7.249  71.381 149.281  1.00127.62           N  
ATOM   3397  CZ  ARG A 223       6.569  72.132 150.165  1.00129.34           C  
ATOM   3398  NH1 ARG A 223       6.341  71.703 151.416  1.00130.08           N  
ATOM   3399  NH2 ARG A 223       6.113  73.334 149.791  1.00130.40           N1+
ATOM   3400  H   ARG A 223       7.730  66.526 147.006  1.00  0.00           H  
ATOM   3401  HA  ARG A 223      10.136  68.073 146.740  1.00  0.00           H  
ATOM   3402  HB2 ARG A 223       8.235  67.404 149.016  1.00  0.00           H  
ATOM   3403  HB3 ARG A 223       9.761  68.149 149.383  1.00  0.00           H  
ATOM   3404  HG2 ARG A 223       9.292  70.062 147.971  1.00  0.00           H  
ATOM   3405  HG3 ARG A 223       7.746  69.424 147.490  1.00  0.00           H  
ATOM   3406  HD2 ARG A 223       7.093  69.392 149.992  1.00  0.00           H  
ATOM   3407  HD3 ARG A 223       8.607  70.218 150.314  1.00  0.00           H  
ATOM   3408  HE  ARG A 223       7.408  71.752 148.355  1.00  0.00           H  
ATOM   3409 HH11 ARG A 223       6.676  70.797 151.709  1.00  0.00           H  
ATOM   3410 HH12 ARG A 223       5.831  72.276 152.073  1.00  0.00           H  
ATOM   3411 HH21 ARG A 223       6.286  73.678 148.858  1.00  0.00           H  
ATOM   3412 HH22 ARG A 223       5.605  73.916 150.441  1.00  0.00           H  
ATOM   3413  N   SER A 224      10.301  65.234 148.499  1.00118.08           N  
ATOM   3414  CA  SER A 224      11.188  64.239 149.104  1.00116.30           C  
ATOM   3415  C   SER A 224      12.089  63.504 148.095  1.00113.17           C  
ATOM   3416  O   SER A 224      13.264  63.327 148.397  1.00112.70           O  
ATOM   3417  CB  SER A 224      10.386  63.287 150.022  1.00117.12           C  
ATOM   3418  OG  SER A 224       9.731  62.239 149.330  1.00117.66           O  
ATOM   3419  H   SER A 224       9.310  65.092 148.638  1.00  0.00           H  
ATOM   3420  HA  SER A 224      11.851  64.807 149.760  1.00  0.00           H  
ATOM   3421  HB2 SER A 224      11.067  62.821 150.734  1.00  0.00           H  
ATOM   3422  HB3 SER A 224       9.659  63.839 150.618  1.00  0.00           H  
ATOM   3423  HG  SER A 224       9.097  62.625 148.718  1.00  0.00           H  
ATOM   3424  N   THR A 225      11.553  63.123 146.921  1.00110.82           N  
ATOM   3425  CA  THR A 225      12.303  62.423 145.871  1.00108.40           C  
ATOM   3426  C   THR A 225      13.310  63.334 145.134  1.00106.38           C  
ATOM   3427  O   THR A 225      14.389  62.849 144.798  1.00105.66           O  
ATOM   3428  CB  THR A 225      11.368  61.764 144.825  1.00108.16           C  
ATOM   3429  CG2 THR A 225      10.472  60.661 145.412  1.00108.40           C  
ATOM   3430  OG1 THR A 225      10.569  62.717 144.150  1.00110.54           O  
ATOM   3431  H   THR A 225      10.578  63.307 146.723  1.00  0.00           H  
ATOM   3432  HA  THR A 225      12.876  61.625 146.344  1.00  0.00           H  
ATOM   3433  HB  THR A 225      11.988  61.293 144.059  1.00  0.00           H  
ATOM   3434  HG1 THR A 225       9.935  62.252 143.600  1.00  0.00           H  
ATOM   3435 HG21 THR A 225       9.817  60.235 144.651  1.00  0.00           H  
ATOM   3436 HG22 THR A 225      11.077  59.848 145.813  1.00  0.00           H  
ATOM   3437 HG23 THR A 225       9.844  61.025 146.223  1.00  0.00           H  
ATOM   3438  N   LEU A 226      12.987  64.627 144.951  1.00105.36           N  
ATOM   3439  CA  LEU A 226      13.915  65.623 144.402  1.00103.60           C  
ATOM   3440  C   LEU A 226      15.018  66.016 145.399  1.00102.46           C  
ATOM   3441  O   LEU A 226      16.145  66.251 144.967  1.00102.21           O  
ATOM   3442  CB  LEU A 226      13.136  66.866 143.927  1.00104.56           C  
ATOM   3443  CG  LEU A 226      12.419  66.677 142.574  1.00104.26           C  
ATOM   3444  CD1 LEU A 226      11.405  67.807 142.322  1.00105.43           C  
ATOM   3445  CD2 LEU A 226      13.409  66.522 141.399  1.00102.92           C  
ATOM   3446  H   LEU A 226      12.073  64.962 145.225  1.00  0.00           H  
ATOM   3447  HA  LEU A 226      14.419  65.179 143.542  1.00  0.00           H  
ATOM   3448  HB2 LEU A 226      12.418  67.140 144.701  1.00  0.00           H  
ATOM   3449  HB3 LEU A 226      13.809  67.718 143.831  1.00  0.00           H  
ATOM   3450  HG  LEU A 226      11.840  65.755 142.644  1.00  0.00           H  
ATOM   3451 HD11 LEU A 226      10.500  67.406 141.866  1.00  0.00           H  
ATOM   3452 HD12 LEU A 226      11.108  68.306 143.243  1.00  0.00           H  
ATOM   3453 HD13 LEU A 226      11.799  68.574 141.658  1.00  0.00           H  
ATOM   3454 HD21 LEU A 226      13.180  67.188 140.567  1.00  0.00           H  
ATOM   3455 HD22 LEU A 226      14.438  66.730 141.696  1.00  0.00           H  
ATOM   3456 HD23 LEU A 226      13.385  65.505 141.006  1.00  0.00           H  
ATOM   3457  N   GLN A 227      14.697  66.043 146.704  1.00102.07           N  
ATOM   3458  CA  GLN A 227      15.656  66.265 147.790  1.00101.59           C  
ATOM   3459  C   GLN A 227      16.589  65.068 148.046  1.00 99.77           C  
ATOM   3460  O   GLN A 227      17.712  65.287 148.494  1.00 99.52           O  
ATOM   3461  CB  GLN A 227      14.910  66.686 149.071  1.00103.23           C  
ATOM   3462  CG  GLN A 227      14.395  68.137 149.001  1.00104.58           C  
ATOM   3463  CD  GLN A 227      13.457  68.513 150.150  1.00106.07           C  
ATOM   3464  NE2 GLN A 227      12.683  69.585 149.967  1.00107.36           N  
ATOM   3465  OE1 GLN A 227      13.435  67.866 151.195  1.00106.27           O  
ATOM   3466  H   GLN A 227      13.741  65.869 146.983  1.00  0.00           H  
ATOM   3467  HA  GLN A 227      16.297  67.099 147.496  1.00  0.00           H  
ATOM   3468  HB2 GLN A 227      14.082  65.998 149.248  1.00  0.00           H  
ATOM   3469  HB3 GLN A 227      15.568  66.594 149.937  1.00  0.00           H  
ATOM   3470  HG2 GLN A 227      15.236  68.831 148.991  1.00  0.00           H  
ATOM   3471  HG3 GLN A 227      13.861  68.286 148.064  1.00  0.00           H  
ATOM   3472 HE21 GLN A 227      12.723  70.108 149.105  1.00  0.00           H  
ATOM   3473 HE22 GLN A 227      12.058  69.884 150.701  1.00  0.00           H  
ATOM   3474  N   LYS A 228      16.135  63.843 147.729  1.00 98.13           N  
ATOM   3475  CA  LYS A 228      16.948  62.623 147.752  1.00 96.08           C  
ATOM   3476  C   LYS A 228      17.940  62.570 146.579  1.00 93.32           C  
ATOM   3477  O   LYS A 228      19.082  62.167 146.795  1.00 92.19           O  
ATOM   3478  CB  LYS A 228      16.036  61.381 147.798  1.00 96.72           C  
ATOM   3479  CG  LYS A 228      15.397  61.160 149.183  1.00 98.22           C  
ATOM   3480  CD  LYS A 228      14.152  60.258 149.134  1.00 98.69           C  
ATOM   3481  CE  LYS A 228      13.374  60.252 150.457  1.00100.51           C  
ATOM   3482  NZ  LYS A 228      12.091  59.541 150.320  1.00101.28           N1+
ATOM   3483  H   LYS A 228      15.185  63.738 147.399  1.00  0.00           H  
ATOM   3484  HA  LYS A 228      17.538  62.634 148.671  1.00  0.00           H  
ATOM   3485  HB2 LYS A 228      15.269  61.474 147.029  1.00  0.00           H  
ATOM   3486  HB3 LYS A 228      16.604  60.484 147.547  1.00  0.00           H  
ATOM   3487  HG2 LYS A 228      16.136  60.721 149.853  1.00  0.00           H  
ATOM   3488  HG3 LYS A 228      15.136  62.120 149.630  1.00  0.00           H  
ATOM   3489  HD2 LYS A 228      13.494  60.581 148.327  1.00  0.00           H  
ATOM   3490  HD3 LYS A 228      14.458  59.241 148.887  1.00  0.00           H  
ATOM   3491  HE2 LYS A 228      13.965  59.787 151.246  1.00  0.00           H  
ATOM   3492  HE3 LYS A 228      13.159  61.273 150.773  1.00  0.00           H  
ATOM   3493  HZ1 LYS A 228      11.606  59.544 151.207  1.00  0.00           H  
ATOM   3494  HZ2 LYS A 228      11.520  60.009 149.629  1.00  0.00           H  
ATOM   3495  HZ3 LYS A 228      12.256  58.588 150.031  1.00  0.00           H  
ATOM   3496  N   GLU A 229      17.520  63.036 145.387  1.00 91.93           N  
ATOM   3497  CA  GLU A 229      18.402  63.261 144.236  1.00 89.49           C  
ATOM   3498  C   GLU A 229      19.445  64.363 144.495  1.00 88.26           C  
ATOM   3499  O   GLU A 229      20.587  64.200 144.072  1.00 87.57           O  
ATOM   3500  CB  GLU A 229      17.570  63.576 142.970  1.00 89.08           C  
ATOM   3501  CG  GLU A 229      16.854  62.361 142.345  1.00 88.87           C  
ATOM   3502  CD  GLU A 229      17.818  61.325 141.758  1.00 88.68           C  
ATOM   3503  OE1 GLU A 229      18.649  61.716 140.909  1.00 89.16           O  
ATOM   3504  OE2 GLU A 229      17.724  60.148 142.172  1.00 88.55           O1-
ATOM   3505  H   GLU A 229      16.558  63.325 145.273  1.00  0.00           H  
ATOM   3506  HA  GLU A 229      18.968  62.343 144.068  1.00  0.00           H  
ATOM   3507  HB2 GLU A 229      16.818  64.328 143.212  1.00  0.00           H  
ATOM   3508  HB3 GLU A 229      18.201  64.041 142.211  1.00  0.00           H  
ATOM   3509  HG2 GLU A 229      16.213  61.881 143.084  1.00  0.00           H  
ATOM   3510  HG3 GLU A 229      16.199  62.699 141.542  1.00  0.00           H  
ATOM   3511  N   LEU A 230      19.050  65.434 145.209  1.00 87.82           N  
ATOM   3512  CA  LEU A 230      19.923  66.539 145.618  1.00 87.48           C  
ATOM   3513  C   LEU A 230      20.980  66.096 146.646  1.00 86.60           C  
ATOM   3514  O   LEU A 230      22.143  66.465 146.499  1.00 85.62           O  
ATOM   3515  CB  LEU A 230      19.059  67.702 146.168  1.00 88.81           C  
ATOM   3516  CG  LEU A 230      19.776  69.064 146.320  1.00 89.37           C  
ATOM   3517  CD1 LEU A 230      20.239  69.647 144.965  1.00 88.89           C  
ATOM   3518  CD2 LEU A 230      18.909  70.059 147.122  1.00 90.91           C  
ATOM   3519  H   LEU A 230      18.083  65.503 145.496  1.00  0.00           H  
ATOM   3520  HA  LEU A 230      20.449  66.873 144.723  1.00  0.00           H  
ATOM   3521  HB2 LEU A 230      18.182  67.849 145.543  1.00  0.00           H  
ATOM   3522  HB3 LEU A 230      18.665  67.404 147.140  1.00  0.00           H  
ATOM   3523  HG  LEU A 230      20.672  68.890 146.916  1.00  0.00           H  
ATOM   3524 HD11 LEU A 230      21.322  69.771 144.954  1.00  0.00           H  
ATOM   3525 HD12 LEU A 230      19.980  69.004 144.124  1.00  0.00           H  
ATOM   3526 HD13 LEU A 230      19.804  70.621 144.747  1.00  0.00           H  
ATOM   3527 HD21 LEU A 230      19.418  70.363 148.037  1.00  0.00           H  
ATOM   3528 HD22 LEU A 230      18.677  70.969 146.569  1.00  0.00           H  
ATOM   3529 HD23 LEU A 230      17.954  69.623 147.418  1.00  0.00           H  
ATOM   3530  N   LYS A 231      20.558  65.302 147.646  1.00 86.61           N  
ATOM   3531  CA  LYS A 231      21.400  64.745 148.708  1.00 86.14           C  
ATOM   3532  C   LYS A 231      22.478  63.785 148.175  1.00 84.75           C  
ATOM   3533  O   LYS A 231      23.629  63.879 148.604  1.00 84.38           O  
ATOM   3534  CB  LYS A 231      20.496  64.081 149.774  1.00 86.26           C  
ATOM   3535  CG  LYS A 231      21.245  63.402 150.939  1.00 86.17           C  
ATOM   3536  CD  LYS A 231      20.301  62.840 152.011  1.00 86.61           C  
ATOM   3537  CE  LYS A 231      21.067  62.137 153.142  1.00 86.77           C  
ATOM   3538  NZ  LYS A 231      20.160  61.630 154.185  1.00 86.87           N1+
ATOM   3539  H   LYS A 231      19.575  65.062 147.696  1.00  0.00           H  
ATOM   3540  HA  LYS A 231      21.915  65.584 149.180  1.00  0.00           H  
ATOM   3541  HB2 LYS A 231      19.827  64.839 150.185  1.00  0.00           H  
ATOM   3542  HB3 LYS A 231      19.855  63.340 149.295  1.00  0.00           H  
ATOM   3543  HG2 LYS A 231      21.861  62.584 150.562  1.00  0.00           H  
ATOM   3544  HG3 LYS A 231      21.931  64.118 151.394  1.00  0.00           H  
ATOM   3545  HD2 LYS A 231      19.697  63.650 152.423  1.00  0.00           H  
ATOM   3546  HD3 LYS A 231      19.602  62.140 151.551  1.00  0.00           H  
ATOM   3547  HE2 LYS A 231      21.642  61.301 152.743  1.00  0.00           H  
ATOM   3548  HE3 LYS A 231      21.775  62.826 153.603  1.00  0.00           H  
ATOM   3549  HZ1 LYS A 231      20.703  61.196 154.918  1.00  0.00           H  
ATOM   3550  HZ2 LYS A 231      19.624  62.393 154.571  1.00  0.00           H  
ATOM   3551  HZ3 LYS A 231      19.530  60.941 153.792  1.00  0.00           H  
ATOM   3552  N   ILE A 232      22.083  62.897 147.247  1.00 84.10           N  
ATOM   3553  CA  ILE A 232      22.968  61.931 146.595  1.00 83.09           C  
ATOM   3554  C   ILE A 232      23.937  62.610 145.604  1.00 82.15           C  
ATOM   3555  O   ILE A 232      25.106  62.233 145.577  1.00 81.50           O  
ATOM   3556  CB  ILE A 232      22.158  60.796 145.895  1.00 83.01           C  
ATOM   3557  CG1 ILE A 232      21.433  59.919 146.944  1.00 84.19           C  
ATOM   3558  CG2 ILE A 232      22.979  59.888 144.953  1.00 82.19           C  
ATOM   3559  CD1 ILE A 232      20.296  59.064 146.361  1.00 84.18           C  
ATOM   3560  H   ILE A 232      21.114  62.878 146.957  1.00  0.00           H  
ATOM   3561  HA  ILE A 232      23.580  61.468 147.373  1.00  0.00           H  
ATOM   3562  HB  ILE A 232      21.391  61.279 145.286  1.00  0.00           H  
ATOM   3563 HG12 ILE A 232      22.159  59.272 147.437  1.00  0.00           H  
ATOM   3564 HG13 ILE A 232      21.014  60.538 147.737  1.00  0.00           H  
ATOM   3565 HG21 ILE A 232      22.390  59.049 144.585  1.00  0.00           H  
ATOM   3566 HG22 ILE A 232      23.312  60.430 144.073  1.00  0.00           H  
ATOM   3567 HG23 ILE A 232      23.857  59.478 145.455  1.00  0.00           H  
ATOM   3568 HD11 ILE A 232      19.515  58.903 147.105  1.00  0.00           H  
ATOM   3569 HD12 ILE A 232      19.830  59.541 145.499  1.00  0.00           H  
ATOM   3570 HD13 ILE A 232      20.660  58.086 146.046  1.00  0.00           H  
ATOM   3571  N   ALA A 233      23.465  63.630 144.862  1.00 81.98           N  
ATOM   3572  CA  ALA A 233      24.289  64.443 143.963  1.00 81.08           C  
ATOM   3573  C   ALA A 233      25.377  65.254 144.691  1.00 80.80           C  
ATOM   3574  O   ALA A 233      26.479  65.360 144.161  1.00 79.72           O  
ATOM   3575  CB  ALA A 233      23.395  65.358 143.112  1.00 81.60           C  
ATOM   3576  H   ALA A 233      22.488  63.888 144.925  1.00  0.00           H  
ATOM   3577  HA  ALA A 233      24.799  63.759 143.281  1.00  0.00           H  
ATOM   3578  HB1 ALA A 233      23.990  65.996 142.458  1.00  0.00           H  
ATOM   3579  HB2 ALA A 233      22.732  64.773 142.474  1.00  0.00           H  
ATOM   3580  HB3 ALA A 233      22.774  66.006 143.732  1.00  0.00           H  
ATOM   3581  N   LYS A 234      25.070  65.761 145.900  1.00 81.49           N  
ATOM   3582  CA  LYS A 234      26.026  66.410 146.804  1.00 81.55           C  
ATOM   3583  C   LYS A 234      27.093  65.452 147.358  1.00 79.86           C  
ATOM   3584  O   LYS A 234      28.236  65.874 147.523  1.00 79.84           O  
ATOM   3585  CB  LYS A 234      25.277  67.082 147.971  1.00 83.38           C  
ATOM   3586  CG  LYS A 234      24.585  68.404 147.609  1.00 84.78           C  
ATOM   3587  CD  LYS A 234      23.765  68.941 148.791  1.00 86.43           C  
ATOM   3588  CE  LYS A 234      23.110  70.297 148.510  1.00 87.58           C  
ATOM   3589  NZ  LYS A 234      22.315  70.742 149.668  1.00 88.66           N1+
ATOM   3590  H   LYS A 234      24.128  65.657 146.252  1.00  0.00           H  
ATOM   3591  HA  LYS A 234      26.549  67.185 146.242  1.00  0.00           H  
ATOM   3592  HB2 LYS A 234      24.556  66.383 148.398  1.00  0.00           H  
ATOM   3593  HB3 LYS A 234      25.983  67.309 148.771  1.00  0.00           H  
ATOM   3594  HG2 LYS A 234      25.338  69.139 147.319  1.00  0.00           H  
ATOM   3595  HG3 LYS A 234      23.941  68.274 146.742  1.00  0.00           H  
ATOM   3596  HD2 LYS A 234      22.992  68.212 149.044  1.00  0.00           H  
ATOM   3597  HD3 LYS A 234      24.407  69.023 149.668  1.00  0.00           H  
ATOM   3598  HE2 LYS A 234      23.870  71.049 148.293  1.00  0.00           H  
ATOM   3599  HE3 LYS A 234      22.460  70.236 147.637  1.00  0.00           H  
ATOM   3600  HZ1 LYS A 234      21.879  71.629 149.465  1.00  0.00           H  
ATOM   3601  HZ2 LYS A 234      21.602  70.056 149.870  1.00  0.00           H  
ATOM   3602  HZ3 LYS A 234      22.919  70.842 150.472  1.00  0.00           H  
ATOM   3603  N   SER A 235      26.708  64.194 147.633  1.00 78.29           N  
ATOM   3604  CA  SER A 235      27.597  63.157 148.165  1.00 76.54           C  
ATOM   3605  C   SER A 235      28.622  62.679 147.122  1.00 74.15           C  
ATOM   3606  O   SER A 235      29.782  62.470 147.472  1.00 73.19           O  
ATOM   3607  CB  SER A 235      26.761  61.971 148.686  1.00 76.46           C  
ATOM   3608  OG  SER A 235      25.917  62.380 149.743  1.00 77.22           O  
ATOM   3609  H   SER A 235      25.751  63.919 147.461  1.00  0.00           H  
ATOM   3610  HA  SER A 235      28.158  63.579 149.001  1.00  0.00           H  
ATOM   3611  HB2 SER A 235      26.154  61.530 147.895  1.00  0.00           H  
ATOM   3612  HB3 SER A 235      27.413  61.180 149.061  1.00  0.00           H  
ATOM   3613  HG  SER A 235      25.134  62.793 149.364  1.00  0.00           H  
ATOM   3614  N   LEU A 236      28.177  62.547 145.861  1.00 72.42           N  
ATOM   3615  CA  LEU A 236      28.992  62.121 144.724  1.00 71.04           C  
ATOM   3616  C   LEU A 236      29.857  63.262 144.155  1.00 70.57           C  
ATOM   3617  O   LEU A 236      30.952  62.986 143.665  1.00 70.15           O  
ATOM   3618  CB  LEU A 236      28.069  61.528 143.642  1.00 70.66           C  
ATOM   3619  CG  LEU A 236      27.309  60.256 144.081  1.00 70.49           C  
ATOM   3620  CD1 LEU A 236      26.139  59.987 143.127  1.00 70.51           C  
ATOM   3621  CD2 LEU A 236      28.231  59.029 144.233  1.00 69.62           C  
ATOM   3622  H   LEU A 236      27.203  62.732 145.660  1.00  0.00           H  
ATOM   3623  HA  LEU A 236      29.674  61.339 145.059  1.00  0.00           H  
ATOM   3624  HB2 LEU A 236      27.351  62.293 143.341  1.00  0.00           H  
ATOM   3625  HB3 LEU A 236      28.648  61.293 142.748  1.00  0.00           H  
ATOM   3626  HG  LEU A 236      26.864  60.429 145.060  1.00  0.00           H  
ATOM   3627 HD11 LEU A 236      25.697  59.005 143.292  1.00  0.00           H  
ATOM   3628 HD12 LEU A 236      25.361  60.731 143.279  1.00  0.00           H  
ATOM   3629 HD13 LEU A 236      26.439  60.058 142.084  1.00  0.00           H  
ATOM   3630 HD21 LEU A 236      27.895  58.187 143.628  1.00  0.00           H  
ATOM   3631 HD22 LEU A 236      29.258  59.245 143.936  1.00  0.00           H  
ATOM   3632 HD23 LEU A 236      28.259  58.690 145.269  1.00  0.00           H  
ATOM   3633  N   ALA A 237      29.383  64.516 144.268  1.00 70.30           N  
ATOM   3634  CA  ALA A 237      30.148  65.722 143.943  1.00 69.70           C  
ATOM   3635  C   ALA A 237      31.245  66.025 144.979  1.00 69.20           C  
ATOM   3636  O   ALA A 237      32.284  66.563 144.600  1.00 68.61           O  
ATOM   3637  CB  ALA A 237      29.195  66.919 143.803  1.00 70.87           C  
ATOM   3638  H   ALA A 237      28.458  64.667 144.647  1.00  0.00           H  
ATOM   3639  HA  ALA A 237      30.632  65.568 142.977  1.00  0.00           H  
ATOM   3640  HB1 ALA A 237      29.740  67.833 143.564  1.00  0.00           H  
ATOM   3641  HB2 ALA A 237      28.476  66.755 143.001  1.00  0.00           H  
ATOM   3642  HB3 ALA A 237      28.638  67.095 144.724  1.00  0.00           H  
ATOM   3643  N   LEU A 238      31.017  65.645 146.250  1.00 69.16           N  
ATOM   3644  CA  LEU A 238      32.014  65.707 147.321  1.00 68.99           C  
ATOM   3645  C   LEU A 238      33.125  64.660 147.133  1.00 68.03           C  
ATOM   3646  O   LEU A 238      34.277  64.971 147.421  1.00 68.02           O  
ATOM   3647  CB  LEU A 238      31.315  65.588 148.694  1.00 69.35           C  
ATOM   3648  CG  LEU A 238      32.240  65.642 149.936  1.00 69.30           C  
ATOM   3649  CD1 LEU A 238      33.069  66.942 150.012  1.00 69.81           C  
ATOM   3650  CD2 LEU A 238      31.430  65.399 151.222  1.00 69.90           C  
ATOM   3651  H   LEU A 238      30.125  65.238 146.496  1.00  0.00           H  
ATOM   3652  HA  LEU A 238      32.479  66.692 147.266  1.00  0.00           H  
ATOM   3653  HB2 LEU A 238      30.574  66.384 148.781  1.00  0.00           H  
ATOM   3654  HB3 LEU A 238      30.752  64.654 148.718  1.00  0.00           H  
ATOM   3655  HG  LEU A 238      32.941  64.811 149.868  1.00  0.00           H  
ATOM   3656 HD11 LEU A 238      33.105  67.359 151.019  1.00  0.00           H  
ATOM   3657 HD12 LEU A 238      34.100  66.760 149.710  1.00  0.00           H  
ATOM   3658 HD13 LEU A 238      32.671  67.720 149.361  1.00  0.00           H  
ATOM   3659 HD21 LEU A 238      31.896  64.630 151.839  1.00  0.00           H  
ATOM   3660 HD22 LEU A 238      31.331  66.295 151.834  1.00  0.00           H  
ATOM   3661 HD23 LEU A 238      30.421  65.065 150.989  1.00  0.00           H  
ATOM   3662  N   ILE A 239      32.777  63.467 146.618  1.00 67.22           N  
ATOM   3663  CA  ILE A 239      33.734  62.420 146.251  1.00 66.41           C  
ATOM   3664  C   ILE A 239      34.614  62.819 145.050  1.00 66.08           C  
ATOM   3665  O   ILE A 239      35.805  62.513 145.071  1.00 66.34           O  
ATOM   3666  CB  ILE A 239      33.025  61.061 145.982  1.00 66.05           C  
ATOM   3667  CG1 ILE A 239      32.498  60.484 147.310  1.00 66.58           C  
ATOM   3668  CG2 ILE A 239      33.881  59.990 145.267  1.00 65.28           C  
ATOM   3669  CD1 ILE A 239      31.406  59.427 147.135  1.00 66.51           C  
ATOM   3670  H   ILE A 239      31.805  63.271 146.425  1.00  0.00           H  
ATOM   3671  HA  ILE A 239      34.403  62.280 147.103  1.00  0.00           H  
ATOM   3672  HB  ILE A 239      32.166  61.263 145.343  1.00  0.00           H  
ATOM   3673 HG12 ILE A 239      33.334  60.045 147.855  1.00  0.00           H  
ATOM   3674 HG13 ILE A 239      32.108  61.273 147.953  1.00  0.00           H  
ATOM   3675 HG21 ILE A 239      33.351  59.042 145.173  1.00  0.00           H  
ATOM   3676 HG22 ILE A 239      34.163  60.289 144.262  1.00  0.00           H  
ATOM   3677 HG23 ILE A 239      34.804  59.803 145.811  1.00  0.00           H  
ATOM   3678 HD11 ILE A 239      30.779  59.368 148.025  1.00  0.00           H  
ATOM   3679 HD12 ILE A 239      30.756  59.642 146.288  1.00  0.00           H  
ATOM   3680 HD13 ILE A 239      31.854  58.448 146.973  1.00  0.00           H  
ATOM   3681  N   LEU A 240      34.038  63.539 144.068  1.00 65.68           N  
ATOM   3682  CA  LEU A 240      34.779  64.164 142.969  1.00 65.10           C  
ATOM   3683  C   LEU A 240      35.739  65.258 143.469  1.00 65.02           C  
ATOM   3684  O   LEU A 240      36.871  65.312 142.993  1.00 64.84           O  
ATOM   3685  CB  LEU A 240      33.800  64.706 141.901  1.00 65.54           C  
ATOM   3686  CG  LEU A 240      34.472  65.446 140.718  1.00 65.48           C  
ATOM   3687  CD1 LEU A 240      35.364  64.504 139.887  1.00 64.63           C  
ATOM   3688  CD2 LEU A 240      33.429  66.158 139.851  1.00 65.83           C  
ATOM   3689  H   LEU A 240      33.047  63.731 144.108  1.00  0.00           H  
ATOM   3690  HA  LEU A 240      35.385  63.383 142.505  1.00  0.00           H  
ATOM   3691  HB2 LEU A 240      33.188  63.887 141.520  1.00  0.00           H  
ATOM   3692  HB3 LEU A 240      33.102  65.391 142.382  1.00  0.00           H  
ATOM   3693  HG  LEU A 240      35.109  66.248 141.091  1.00  0.00           H  
ATOM   3694 HD11 LEU A 240      35.303  64.711 138.819  1.00  0.00           H  
ATOM   3695 HD12 LEU A 240      36.408  64.611 140.181  1.00  0.00           H  
ATOM   3696 HD13 LEU A 240      35.096  63.457 140.030  1.00  0.00           H  
ATOM   3697 HD21 LEU A 240      33.848  66.490 138.901  1.00  0.00           H  
ATOM   3698 HD22 LEU A 240      32.594  65.495 139.640  1.00  0.00           H  
ATOM   3699 HD23 LEU A 240      33.035  67.041 140.355  1.00  0.00           H  
ATOM   3700  N   PHE A 241      35.279  66.094 144.419  1.00 65.16           N  
ATOM   3701  CA  PHE A 241      36.082  67.140 145.051  1.00 65.45           C  
ATOM   3702  C   PHE A 241      37.263  66.581 145.863  1.00 64.91           C  
ATOM   3703  O   PHE A 241      38.371  67.089 145.715  1.00 65.18           O  
ATOM   3704  CB  PHE A 241      35.183  68.098 145.864  1.00 66.55           C  
ATOM   3705  CG  PHE A 241      35.922  69.162 146.659  1.00 67.63           C  
ATOM   3706  CD1 PHE A 241      36.437  70.302 146.005  1.00 68.35           C  
ATOM   3707  CD2 PHE A 241      36.267  68.934 148.010  1.00 68.28           C  
ATOM   3708  CE1 PHE A 241      37.225  71.207 146.702  1.00 69.16           C  
ATOM   3709  CE2 PHE A 241      37.059  69.851 148.688  1.00 69.08           C  
ATOM   3710  CZ  PHE A 241      37.532  70.984 148.038  1.00 69.39           C  
ATOM   3711  H   PHE A 241      34.325  66.005 144.741  1.00  0.00           H  
ATOM   3712  HA  PHE A 241      36.518  67.731 144.243  1.00  0.00           H  
ATOM   3713  HB2 PHE A 241      34.505  68.608 145.178  1.00  0.00           H  
ATOM   3714  HB3 PHE A 241      34.548  67.531 146.544  1.00  0.00           H  
ATOM   3715  HD1 PHE A 241      36.228  70.468 144.958  1.00  0.00           H  
ATOM   3716  HD2 PHE A 241      35.930  68.041 148.514  1.00  0.00           H  
ATOM   3717  HE1 PHE A 241      37.613  72.082 146.200  1.00  0.00           H  
ATOM   3718  HE2 PHE A 241      37.318  69.676 149.722  1.00  0.00           H  
ATOM   3719  HZ  PHE A 241      38.154  71.688 148.572  1.00  0.00           H  
ATOM   3720  N   LEU A 242      37.013  65.530 146.662  1.00 64.07           N  
ATOM   3721  CA  LEU A 242      38.023  64.797 147.428  1.00 63.13           C  
ATOM   3722  C   LEU A 242      39.039  64.073 146.532  1.00 61.59           C  
ATOM   3723  O   LEU A 242      40.217  64.060 146.883  1.00 61.51           O  
ATOM   3724  CB  LEU A 242      37.334  63.793 148.379  1.00 63.07           C  
ATOM   3725  CG  LEU A 242      36.703  64.435 149.635  1.00 63.98           C  
ATOM   3726  CD1 LEU A 242      35.796  63.429 150.372  1.00 63.96           C  
ATOM   3727  CD2 LEU A 242      37.758  65.056 150.574  1.00 64.41           C  
ATOM   3728  H   LEU A 242      36.063  65.189 146.745  1.00  0.00           H  
ATOM   3729  HA  LEU A 242      38.583  65.526 148.016  1.00  0.00           H  
ATOM   3730  HB2 LEU A 242      36.577  63.246 147.815  1.00  0.00           H  
ATOM   3731  HB3 LEU A 242      38.048  63.038 148.711  1.00  0.00           H  
ATOM   3732  HG  LEU A 242      36.058  65.245 149.297  1.00  0.00           H  
ATOM   3733 HD11 LEU A 242      34.916  63.927 150.777  1.00  0.00           H  
ATOM   3734 HD12 LEU A 242      35.442  62.635 149.714  1.00  0.00           H  
ATOM   3735 HD13 LEU A 242      36.311  62.946 151.203  1.00  0.00           H  
ATOM   3736 HD21 LEU A 242      37.625  64.747 151.611  1.00  0.00           H  
ATOM   3737 HD22 LEU A 242      38.775  64.781 150.289  1.00  0.00           H  
ATOM   3738 HD23 LEU A 242      37.698  66.144 150.554  1.00  0.00           H  
ATOM   3739  N   PHE A 243      38.581  63.522 145.392  1.00 60.24           N  
ATOM   3740  CA  PHE A 243      39.424  62.918 144.358  1.00 58.97           C  
ATOM   3741  C   PHE A 243      40.352  63.965 143.722  1.00 58.64           C  
ATOM   3742  O   PHE A 243      41.566  63.780 143.738  1.00 58.10           O  
ATOM   3743  CB  PHE A 243      38.550  62.175 143.318  1.00 58.51           C  
ATOM   3744  CG  PHE A 243      39.319  61.377 142.276  1.00 57.94           C  
ATOM   3745  CD1 PHE A 243      39.643  60.028 142.531  1.00 57.52           C  
ATOM   3746  CD2 PHE A 243      39.878  62.013 141.146  1.00 57.93           C  
ATOM   3747  CE1 PHE A 243      40.482  59.337 141.667  1.00 56.95           C  
ATOM   3748  CE2 PHE A 243      40.727  61.309 140.303  1.00 57.27           C  
ATOM   3749  CZ  PHE A 243      41.030  59.979 140.566  1.00 56.68           C  
ATOM   3750  H   PHE A 243      37.590  63.551 145.192  1.00  0.00           H  
ATOM   3751  HA  PHE A 243      40.059  62.175 144.840  1.00  0.00           H  
ATOM   3752  HB2 PHE A 243      37.889  61.479 143.836  1.00  0.00           H  
ATOM   3753  HB3 PHE A 243      37.895  62.877 142.802  1.00  0.00           H  
ATOM   3754  HD1 PHE A 243      39.252  59.530 143.406  1.00  0.00           H  
ATOM   3755  HD2 PHE A 243      39.675  63.055 140.950  1.00  0.00           H  
ATOM   3756  HE1 PHE A 243      40.737  58.308 141.873  1.00  0.00           H  
ATOM   3757  HE2 PHE A 243      41.171  61.804 139.452  1.00  0.00           H  
ATOM   3758  HZ  PHE A 243      41.711  59.442 139.922  1.00  0.00           H  
ATOM   3759  N   ALA A 244      39.769  65.067 143.221  1.00 58.77           N  
ATOM   3760  CA  ALA A 244      40.478  66.192 142.613  1.00 58.65           C  
ATOM   3761  C   ALA A 244      41.507  66.845 143.553  1.00 58.83           C  
ATOM   3762  O   ALA A 244      42.640  67.061 143.136  1.00 58.24           O  
ATOM   3763  CB  ALA A 244      39.449  67.216 142.111  1.00 59.02           C  
ATOM   3764  H   ALA A 244      38.760  65.151 143.256  1.00  0.00           H  
ATOM   3765  HA  ALA A 244      41.019  65.805 141.747  1.00  0.00           H  
ATOM   3766  HB1 ALA A 244      39.933  68.073 141.645  1.00  0.00           H  
ATOM   3767  HB2 ALA A 244      38.787  66.772 141.367  1.00  0.00           H  
ATOM   3768  HB3 ALA A 244      38.826  67.590 142.924  1.00  0.00           H  
ATOM   3769  N   LEU A 245      41.118  67.088 144.815  1.00 59.33           N  
ATOM   3770  CA  LEU A 245      41.966  67.663 145.861  1.00 60.09           C  
ATOM   3771  C   LEU A 245      43.134  66.746 146.283  1.00 59.46           C  
ATOM   3772  O   LEU A 245      44.188  67.264 146.651  1.00 59.83           O  
ATOM   3773  CB  LEU A 245      41.060  68.051 147.053  1.00 61.13           C  
ATOM   3774  CG  LEU A 245      41.721  68.870 148.185  1.00 62.33           C  
ATOM   3775  CD1 LEU A 245      42.264  70.225 147.681  1.00 63.17           C  
ATOM   3776  CD2 LEU A 245      40.747  69.039 149.371  1.00 63.04           C  
ATOM   3777  H   LEU A 245      40.164  66.886 145.086  1.00  0.00           H  
ATOM   3778  HA  LEU A 245      42.406  68.571 145.446  1.00  0.00           H  
ATOM   3779  HB2 LEU A 245      40.216  68.634 146.681  1.00  0.00           H  
ATOM   3780  HB3 LEU A 245      40.631  67.138 147.472  1.00  0.00           H  
ATOM   3781  HG  LEU A 245      42.566  68.298 148.568  1.00  0.00           H  
ATOM   3782 HD11 LEU A 245      42.048  71.045 148.365  1.00  0.00           H  
ATOM   3783 HD12 LEU A 245      43.348  70.184 147.566  1.00  0.00           H  
ATOM   3784 HD13 LEU A 245      41.844  70.500 146.713  1.00  0.00           H  
ATOM   3785 HD21 LEU A 245      40.413  70.068 149.497  1.00  0.00           H  
ATOM   3786 HD22 LEU A 245      39.848  68.432 149.253  1.00  0.00           H  
ATOM   3787 HD23 LEU A 245      41.218  68.732 150.306  1.00  0.00           H  
ATOM   3788  N   SER A 246      42.942  65.417 146.202  1.00 58.58           N  
ATOM   3789  CA  SER A 246      43.965  64.419 146.520  1.00 57.68           C  
ATOM   3790  C   SER A 246      44.970  64.199 145.376  1.00 56.78           C  
ATOM   3791  O   SER A 246      46.154  64.019 145.659  1.00 56.48           O  
ATOM   3792  CB  SER A 246      43.299  63.079 146.881  1.00 57.29           C  
ATOM   3793  OG  SER A 246      42.709  63.143 148.162  1.00 57.89           O  
ATOM   3794  H   SER A 246      42.049  65.059 145.893  1.00  0.00           H  
ATOM   3795  HA  SER A 246      44.535  64.764 147.386  1.00  0.00           H  
ATOM   3796  HB2 SER A 246      42.549  62.793 146.143  1.00  0.00           H  
ATOM   3797  HB3 SER A 246      44.040  62.280 146.900  1.00  0.00           H  
ATOM   3798  HG  SER A 246      41.891  63.645 148.088  1.00  0.00           H  
ATOM   3799  N   TRP A 247      44.480  64.199 144.123  1.00 56.17           N  
ATOM   3800  CA  TRP A 247      45.249  63.840 142.929  1.00 55.12           C  
ATOM   3801  C   TRP A 247      45.934  65.012 142.213  1.00 55.16           C  
ATOM   3802  O   TRP A 247      47.016  64.792 141.665  1.00 54.67           O  
ATOM   3803  CB  TRP A 247      44.378  62.995 141.975  1.00 54.47           C  
ATOM   3804  CG  TRP A 247      44.217  61.565 142.407  1.00 53.89           C  
ATOM   3805  CD1 TRP A 247      43.173  61.016 143.068  1.00 53.73           C  
ATOM   3806  CD2 TRP A 247      45.208  60.504 142.293  1.00 53.30           C  
ATOM   3807  CE2 TRP A 247      44.694  59.325 142.911  1.00 52.97           C  
ATOM   3808  CE3 TRP A 247      46.511  60.433 141.751  1.00 53.27           C  
ATOM   3809  NE1 TRP A 247      43.445  59.696 143.359  1.00 53.10           N  
ATOM   3810  CZ2 TRP A 247      45.432  58.131 142.983  1.00 52.78           C  
ATOM   3811  CZ3 TRP A 247      47.270  59.253 141.847  1.00 52.98           C  
ATOM   3812  CH2 TRP A 247      46.736  58.100 142.453  1.00 52.72           C  
ATOM   3813  H   TRP A 247      43.490  64.352 143.980  1.00  0.00           H  
ATOM   3814  HA  TRP A 247      46.086  63.209 143.225  1.00  0.00           H  
ATOM   3815  HB2 TRP A 247      43.400  63.453 141.824  1.00  0.00           H  
ATOM   3816  HB3 TRP A 247      44.842  62.957 140.988  1.00  0.00           H  
ATOM   3817  HD1 TRP A 247      42.260  61.524 143.328  1.00  0.00           H  
ATOM   3818  HE1 TRP A 247      42.789  59.105 143.854  1.00  0.00           H  
ATOM   3819  HE3 TRP A 247      46.942  61.309 141.288  1.00  0.00           H  
ATOM   3820  HZ2 TRP A 247      45.016  57.257 143.462  1.00  0.00           H  
ATOM   3821  HZ3 TRP A 247      48.276  59.245 141.472  1.00  0.00           H  
ATOM   3822  HH2 TRP A 247      47.330  57.202 142.527  1.00  0.00           H  
ATOM   3823  N   LEU A 248      45.350  66.224 142.240  1.00 55.64           N  
ATOM   3824  CA  LEU A 248      45.942  67.411 141.606  1.00 55.97           C  
ATOM   3825  C   LEU A 248      47.327  67.853 142.135  1.00 55.90           C  
ATOM   3826  O   LEU A 248      48.127  68.253 141.293  1.00 55.99           O  
ATOM   3827  CB  LEU A 248      44.959  68.605 141.579  1.00 56.94           C  
ATOM   3828  CG  LEU A 248      43.811  68.476 140.552  1.00 56.95           C  
ATOM   3829  CD1 LEU A 248      42.735  69.555 140.783  1.00 57.80           C  
ATOM   3830  CD2 LEU A 248      44.311  68.467 139.094  1.00 56.74           C  
ATOM   3831  H   LEU A 248      44.462  66.355 142.707  1.00  0.00           H  
ATOM   3832  HA  LEU A 248      46.121  67.119 140.570  1.00  0.00           H  
ATOM   3833  HB2 LEU A 248      44.555  68.750 142.581  1.00  0.00           H  
ATOM   3834  HB3 LEU A 248      45.498  69.528 141.354  1.00  0.00           H  
ATOM   3835  HG  LEU A 248      43.329  67.514 140.723  1.00  0.00           H  
ATOM   3836 HD11 LEU A 248      41.738  69.134 140.662  1.00  0.00           H  
ATOM   3837 HD12 LEU A 248      42.785  69.978 141.787  1.00  0.00           H  
ATOM   3838 HD13 LEU A 248      42.825  70.387 140.084  1.00  0.00           H  
ATOM   3839 HD21 LEU A 248      43.784  69.181 138.460  1.00  0.00           H  
ATOM   3840 HD22 LEU A 248      45.374  68.698 139.018  1.00  0.00           H  
ATOM   3841 HD23 LEU A 248      44.156  67.482 138.656  1.00  0.00           H  
ATOM   3842  N   PRO A 249      47.645  67.719 143.449  1.00 55.98           N  
ATOM   3843  CA  PRO A 249      49.009  67.959 143.962  1.00 56.37           C  
ATOM   3844  C   PRO A 249      50.113  67.101 143.321  1.00 55.74           C  
ATOM   3845  O   PRO A 249      51.162  67.648 142.986  1.00 55.74           O  
ATOM   3846  CB  PRO A 249      48.894  67.711 145.476  1.00 56.52           C  
ATOM   3847  CG  PRO A 249      47.444  68.028 145.791  1.00 56.72           C  
ATOM   3848  CD  PRO A 249      46.715  67.510 144.559  1.00 56.16           C  
ATOM   3849  HA  PRO A 249      49.235  69.014 143.792  1.00  0.00           H  
ATOM   3850  HB2 PRO A 249      49.092  66.665 145.719  1.00  0.00           H  
ATOM   3851  HB3 PRO A 249      49.587  68.321 146.058  1.00  0.00           H  
ATOM   3852  HG2 PRO A 249      47.092  67.580 146.721  1.00  0.00           H  
ATOM   3853  HG3 PRO A 249      47.313  69.108 145.865  1.00  0.00           H  
ATOM   3854  HD2 PRO A 249      46.538  66.443 144.668  1.00  0.00           H  
ATOM   3855  HD3 PRO A 249      45.757  68.010 144.426  1.00  0.00           H  
ATOM   3856  N   LEU A 250      49.851  65.794 143.133  1.00 55.07           N  
ATOM   3857  CA  LEU A 250      50.800  64.853 142.535  1.00 54.53           C  
ATOM   3858  C   LEU A 250      50.958  65.042 141.010  1.00 54.45           C  
ATOM   3859  O   LEU A 250      52.059  64.832 140.503  1.00 54.04           O  
ATOM   3860  CB  LEU A 250      50.416  63.408 142.937  1.00 53.77           C  
ATOM   3861  CG  LEU A 250      51.482  62.336 142.613  1.00 53.22           C  
ATOM   3862  CD1 LEU A 250      52.832  62.640 143.293  1.00 53.47           C  
ATOM   3863  CD2 LEU A 250      50.986  60.932 142.996  1.00 52.68           C  
ATOM   3864  H   LEU A 250      48.957  65.414 143.411  1.00  0.00           H  
ATOM   3865  HA  LEU A 250      51.770  65.075 142.981  1.00  0.00           H  
ATOM   3866  HB2 LEU A 250      50.220  63.381 144.011  1.00  0.00           H  
ATOM   3867  HB3 LEU A 250      49.472  63.139 142.459  1.00  0.00           H  
ATOM   3868  HG  LEU A 250      51.651  62.321 141.536  1.00  0.00           H  
ATOM   3869 HD11 LEU A 250      53.362  61.734 143.589  1.00  0.00           H  
ATOM   3870 HD12 LEU A 250      53.483  63.186 142.611  1.00  0.00           H  
ATOM   3871 HD13 LEU A 250      52.711  63.248 144.189  1.00  0.00           H  
ATOM   3872 HD21 LEU A 250      51.781  60.189 142.937  1.00  0.00           H  
ATOM   3873 HD22 LEU A 250      50.601  60.916 144.015  1.00  0.00           H  
ATOM   3874 HD23 LEU A 250      50.190  60.604 142.327  1.00  0.00           H  
ATOM   3875  N   HID A 251      49.891  65.486 140.319  1.00 54.55           N  
ATOM   3876  CA  HID A 251      49.933  65.859 138.901  1.00 54.64           C  
ATOM   3877  C   HID A 251      50.642  67.199 138.647  1.00 55.48           C  
ATOM   3878  O   HID A 251      51.353  67.311 137.649  1.00 55.46           O  
ATOM   3879  CB  HID A 251      48.516  65.892 138.306  1.00 54.46           C  
ATOM   3880  CG  HID A 251      47.845  64.549 138.164  1.00 53.53           C  
ATOM   3881  CD2 HID A 251      46.629  64.083 138.611  1.00 53.16           C  
ATOM   3882  ND1 HID A 251      48.414  63.492 137.472  1.00 52.88           N  
ATOM   3883  CE1 HID A 251      47.559  62.468 137.541  1.00 52.28           C  
ATOM   3884  NE2 HID A 251      46.455  62.754 138.220  1.00 52.42           N  
ATOM   3885  H   HID A 251      49.011  65.626 140.796  1.00  0.00           H  
ATOM   3886  HA  HID A 251      50.507  65.100 138.365  1.00  0.00           H  
ATOM   3887  HB2 HID A 251      47.871  66.542 138.899  1.00  0.00           H  
ATOM   3888  HB3 HID A 251      48.557  66.331 137.310  1.00  0.00           H  
ATOM   3889  HD1 HID A 251      49.305  63.491 136.998  1.00  0.00           H  
ATOM   3890  HD2 HID A 251      45.868  64.598 139.178  1.00  0.00           H  
ATOM   3891  HE1 HID A 251      47.745  61.505 137.089  1.00  0.00           H  
ATOM   3892  N   ILE A 252      50.471  68.173 139.559  1.00 56.35           N  
ATOM   3893  CA  ILE A 252      51.194  69.449 139.568  1.00 57.57           C  
ATOM   3894  C   ILE A 252      52.705  69.248 139.784  1.00 58.05           C  
ATOM   3895  O   ILE A 252      53.490  69.917 139.117  1.00 58.19           O  
ATOM   3896  CB  ILE A 252      50.609  70.437 140.626  1.00 58.15           C  
ATOM   3897  CG1 ILE A 252      49.251  70.996 140.138  1.00 58.20           C  
ATOM   3898  CG2 ILE A 252      51.530  71.607 141.051  1.00 59.00           C  
ATOM   3899  CD1 ILE A 252      48.370  71.570 141.259  1.00 58.89           C  
ATOM   3900  H   ILE A 252      49.839  68.020 140.335  1.00  0.00           H  
ATOM   3901  HA  ILE A 252      51.068  69.897 138.580  1.00  0.00           H  
ATOM   3902  HB  ILE A 252      50.414  69.856 141.528  1.00  0.00           H  
ATOM   3903 HG12 ILE A 252      49.426  71.764 139.385  1.00  0.00           H  
ATOM   3904 HG13 ILE A 252      48.683  70.218 139.627  1.00  0.00           H  
ATOM   3905 HG21 ILE A 252      51.022  72.282 141.739  1.00  0.00           H  
ATOM   3906 HG22 ILE A 252      52.422  71.259 141.572  1.00  0.00           H  
ATOM   3907 HG23 ILE A 252      51.849  72.195 140.189  1.00  0.00           H  
ATOM   3908 HD11 ILE A 252      47.315  71.493 140.996  1.00  0.00           H  
ATOM   3909 HD12 ILE A 252      48.511  71.038 142.200  1.00  0.00           H  
ATOM   3910 HD13 ILE A 252      48.591  72.623 141.433  1.00  0.00           H  
ATOM   3911  N   LEU A 253      53.075  68.287 140.650  1.00 58.26           N  
ATOM   3912  CA  LEU A 253      54.450  67.838 140.870  1.00 58.69           C  
ATOM   3913  C   LEU A 253      55.094  67.190 139.628  1.00 58.89           C  
ATOM   3914  O   LEU A 253      56.298  67.358 139.454  1.00 59.18           O  
ATOM   3915  CB  LEU A 253      54.500  66.893 142.089  1.00 58.29           C  
ATOM   3916  CG  LEU A 253      54.453  67.617 143.451  1.00 58.86           C  
ATOM   3917  CD1 LEU A 253      54.069  66.645 144.580  1.00 58.34           C  
ATOM   3918  CD2 LEU A 253      55.773  68.360 143.760  1.00 59.70           C  
ATOM   3919  H   LEU A 253      52.362  67.795 141.173  1.00  0.00           H  
ATOM   3920  HA  LEU A 253      55.041  68.721 141.104  1.00  0.00           H  
ATOM   3921  HB2 LEU A 253      53.675  66.186 142.020  1.00  0.00           H  
ATOM   3922  HB3 LEU A 253      55.400  66.284 142.061  1.00  0.00           H  
ATOM   3923  HG  LEU A 253      53.668  68.372 143.404  1.00  0.00           H  
ATOM   3924 HD11 LEU A 253      54.535  66.911 145.528  1.00  0.00           H  
ATOM   3925 HD12 LEU A 253      52.993  66.664 144.747  1.00  0.00           H  
ATOM   3926 HD13 LEU A 253      54.346  65.616 144.349  1.00  0.00           H  
ATOM   3927 HD21 LEU A 253      56.291  67.951 144.628  1.00  0.00           H  
ATOM   3928 HD22 LEU A 253      56.478  68.312 142.930  1.00  0.00           H  
ATOM   3929 HD23 LEU A 253      55.582  69.413 143.965  1.00  0.00           H  
ATOM   3930  N   ASN A 254      54.307  66.515 138.769  1.00 58.85           N  
ATOM   3931  CA  ASN A 254      54.783  65.962 137.491  1.00 58.95           C  
ATOM   3932  C   ASN A 254      54.961  67.047 136.415  1.00 59.72           C  
ATOM   3933  O   ASN A 254      55.883  66.936 135.608  1.00 59.17           O  
ATOM   3934  CB  ASN A 254      53.824  64.869 136.965  1.00 58.54           C  
ATOM   3935  CG  ASN A 254      53.673  63.651 137.880  1.00 57.97           C  
ATOM   3936  ND2 ASN A 254      52.587  62.903 137.688  1.00 57.48           N  
ATOM   3937  OD1 ASN A 254      54.516  63.376 138.732  1.00 57.99           O  
ATOM   3938  H   ASN A 254      53.325  66.400 138.973  1.00  0.00           H  
ATOM   3939  HA  ASN A 254      55.761  65.505 137.661  1.00  0.00           H  
ATOM   3940  HB2 ASN A 254      52.839  65.295 136.771  1.00  0.00           H  
ATOM   3941  HB3 ASN A 254      54.189  64.496 136.006  1.00  0.00           H  
ATOM   3942 HD21 ASN A 254      51.922  63.140 136.968  1.00  0.00           H  
ATOM   3943 HD22 ASN A 254      52.426  62.079 138.258  1.00  0.00           H  
ATOM   3944  N   CYS A 255      54.087  68.071 136.421  1.00 61.25           N  
ATOM   3945  CA  CYS A 255      54.129  69.209 135.499  1.00 62.65           C  
ATOM   3946  C   CYS A 255      55.361  70.090 135.737  1.00 64.03           C  
ATOM   3947  O   CYS A 255      56.088  70.363 134.786  1.00 64.04           O  
ATOM   3948  CB  CYS A 255      52.852  70.068 135.560  1.00 62.95           C  
ATOM   3949  SG  CYS A 255      51.467  69.185 134.799  1.00 62.50           S  
ATOM   3950  H   CYS A 255      53.337  68.075 137.099  1.00  0.00           H  
ATOM   3951  HA  CYS A 255      54.218  68.820 134.484  1.00  0.00           H  
ATOM   3952  HB2 CYS A 255      52.595  70.329 136.587  1.00  0.00           H  
ATOM   3953  HB3 CYS A 255      52.985  71.004 135.015  1.00  0.00           H  
ATOM   3954  HG  CYS A 255      50.556  70.137 135.017  1.00  0.00           H  
ATOM   3955  N   ILE A 256      55.581  70.508 136.994  1.00 65.62           N  
ATOM   3956  CA  ILE A 256      56.670  71.413 137.366  1.00 67.75           C  
ATOM   3957  C   ILE A 256      58.073  70.779 137.306  1.00 67.90           C  
ATOM   3958  O   ILE A 256      59.021  71.536 137.134  1.00 69.10           O  
ATOM   3959  CB  ILE A 256      56.462  72.050 138.768  1.00 68.89           C  
ATOM   3960  CG1 ILE A 256      56.519  71.015 139.920  1.00 68.46           C  
ATOM   3961  CG2 ILE A 256      55.183  72.916 138.767  1.00 69.52           C  
ATOM   3962  CD1 ILE A 256      55.949  71.495 141.259  1.00 69.12           C  
ATOM   3963  H   ILE A 256      54.946  70.238 137.735  1.00  0.00           H  
ATOM   3964  HA  ILE A 256      56.672  72.226 136.636  1.00  0.00           H  
ATOM   3965  HB  ILE A 256      57.287  72.745 138.939  1.00  0.00           H  
ATOM   3966 HG12 ILE A 256      55.981  70.120 139.623  1.00  0.00           H  
ATOM   3967 HG13 ILE A 256      57.548  70.689 140.076  1.00  0.00           H  
ATOM   3968 HG21 ILE A 256      55.090  73.505 139.680  1.00  0.00           H  
ATOM   3969 HG22 ILE A 256      55.193  73.624 137.939  1.00  0.00           H  
ATOM   3970 HG23 ILE A 256      54.280  72.315 138.669  1.00  0.00           H  
ATOM   3971 HD11 ILE A 256      56.219  70.805 142.055  1.00  0.00           H  
ATOM   3972 HD12 ILE A 256      56.327  72.482 141.523  1.00  0.00           H  
ATOM   3973 HD13 ILE A 256      54.861  71.543 141.230  1.00  0.00           H  
ATOM   3974  N   THR A 257      58.198  69.442 137.398  1.00 67.46           N  
ATOM   3975  CA  THR A 257      59.468  68.737 137.178  1.00 67.62           C  
ATOM   3976  C   THR A 257      59.758  68.510 135.678  1.00 67.70           C  
ATOM   3977  O   THR A 257      60.934  68.484 135.315  1.00 68.08           O  
ATOM   3978  CB  THR A 257      59.505  67.360 137.889  1.00 66.80           C  
ATOM   3979  CG2 THR A 257      59.474  67.471 139.421  1.00 67.10           C  
ATOM   3980  OG1 THR A 257      58.476  66.499 137.438  1.00 66.23           O  
ATOM   3981  H   THR A 257      57.386  68.859 137.554  1.00  0.00           H  
ATOM   3982  HA  THR A 257      60.284  69.340 137.583  1.00  0.00           H  
ATOM   3983  HB  THR A 257      60.440  66.860 137.631  1.00  0.00           H  
ATOM   3984  HG1 THR A 257      58.430  65.738 138.023  1.00  0.00           H  
ATOM   3985 HG21 THR A 257      59.365  66.493 139.886  1.00  0.00           H  
ATOM   3986 HG22 THR A 257      60.400  67.912 139.790  1.00  0.00           H  
ATOM   3987 HG23 THR A 257      58.661  68.105 139.771  1.00  0.00           H  
ATOM   3988  N   LEU A 258      58.714  68.400 134.833  1.00 67.38           N  
ATOM   3989  CA  LEU A 258      58.854  68.325 133.376  1.00 67.07           C  
ATOM   3990  C   LEU A 258      59.251  69.684 132.776  1.00 68.38           C  
ATOM   3991  O   LEU A 258      60.218  69.751 132.020  1.00 68.66           O  
ATOM   3992  CB  LEU A 258      57.549  67.787 132.738  1.00 65.85           C  
ATOM   3993  CG  LEU A 258      57.606  67.583 131.203  1.00 65.12           C  
ATOM   3994  CD1 LEU A 258      58.623  66.506 130.780  1.00 64.74           C  
ATOM   3995  CD2 LEU A 258      56.219  67.283 130.629  1.00 64.18           C  
ATOM   3996  H   LEU A 258      57.771  68.402 135.197  1.00  0.00           H  
ATOM   3997  HA  LEU A 258      59.659  67.621 133.161  1.00  0.00           H  
ATOM   3998  HB2 LEU A 258      57.276  66.844 133.211  1.00  0.00           H  
ATOM   3999  HB3 LEU A 258      56.733  68.471 132.972  1.00  0.00           H  
ATOM   4000  HG  LEU A 258      57.910  68.521 130.739  1.00  0.00           H  
ATOM   4001 HD11 LEU A 258      58.155  65.711 130.200  1.00  0.00           H  
ATOM   4002 HD12 LEU A 258      59.412  66.936 130.164  1.00  0.00           H  
ATOM   4003 HD13 LEU A 258      59.102  66.029 131.635  1.00  0.00           H  
ATOM   4004 HD21 LEU A 258      56.234  67.310 129.541  1.00  0.00           H  
ATOM   4005 HD22 LEU A 258      55.880  66.294 130.930  1.00  0.00           H  
ATOM   4006 HD23 LEU A 258      55.484  68.014 130.965  1.00  0.00           H  
ATOM   4007  N   PHE A 259      58.478  70.727 133.118  1.00 69.71           N  
ATOM   4008  CA  PHE A 259      58.618  72.081 132.584  1.00 71.75           C  
ATOM   4009  C   PHE A 259      59.744  72.890 133.254  1.00 74.63           C  
ATOM   4010  O   PHE A 259      60.215  73.852 132.650  1.00 75.06           O  
ATOM   4011  CB  PHE A 259      57.262  72.813 132.705  1.00 71.32           C  
ATOM   4012  CG  PHE A 259      56.082  72.155 131.999  1.00 70.19           C  
ATOM   4013  CD1 PHE A 259      56.204  71.644 130.687  1.00 69.88           C  
ATOM   4014  CD2 PHE A 259      54.804  72.173 132.601  1.00 69.87           C  
ATOM   4015  CE1 PHE A 259      55.099  71.105 130.043  1.00 69.18           C  
ATOM   4016  CE2 PHE A 259      53.712  71.625 131.942  1.00 69.27           C  
ATOM   4017  CZ  PHE A 259      53.860  71.091 130.669  1.00 68.91           C  
ATOM   4018  H   PHE A 259      57.692  70.576 133.739  1.00  0.00           H  
ATOM   4019  HA  PHE A 259      58.884  72.012 131.529  1.00  0.00           H  
ATOM   4020  HB2 PHE A 259      57.013  72.906 133.764  1.00  0.00           H  
ATOM   4021  HB3 PHE A 259      57.350  73.832 132.328  1.00  0.00           H  
ATOM   4022  HD1 PHE A 259      57.154  71.656 130.175  1.00  0.00           H  
ATOM   4023  HD2 PHE A 259      54.673  72.596 133.586  1.00  0.00           H  
ATOM   4024  HE1 PHE A 259      55.204  70.701 129.048  1.00  0.00           H  
ATOM   4025  HE2 PHE A 259      52.742  71.620 132.418  1.00  0.00           H  
ATOM   4026  HZ  PHE A 259      53.006  70.671 130.158  1.00  0.00           H  
ATOM   4027  N   CYX A 260      60.169  72.484 134.462  1.00 77.85           N  
ATOM   4028  CA  CYX A 260      61.281  73.090 135.191  1.00 80.91           C  
ATOM   4029  C   CYX A 260      62.051  71.995 135.966  1.00 81.62           C  
ATOM   4030  O   CYX A 260      61.852  71.852 137.173  1.00 81.36           O  
ATOM   4031  CB  CYX A 260      60.765  74.243 136.085  1.00 82.55           C  
ATOM   4032  SG  CYX A 260      62.072  75.173 136.941  1.00 86.15           S  
ATOM   4033  H   CYX A 260      59.735  71.686 134.904  1.00  0.00           H  
ATOM   4034  HA  CYX A 260      61.970  73.558 134.489  1.00  0.00           H  
ATOM   4035  HB2 CYX A 260      60.198  74.957 135.487  1.00  0.00           H  
ATOM   4036  HB3 CYX A 260      60.070  73.862 136.832  1.00  0.00           H  
ATOM   4037  N   PRO A 261      62.952  71.245 135.288  1.00 83.05           N  
ATOM   4038  CA  PRO A 261      63.833  70.279 135.976  1.00 83.58           C  
ATOM   4039  C   PRO A 261      64.884  70.923 136.911  1.00 85.59           C  
ATOM   4040  O   PRO A 261      65.425  70.223 137.765  1.00 85.64           O  
ATOM   4041  CB  PRO A 261      64.470  69.490 134.823  1.00 82.99           C  
ATOM   4042  CG  PRO A 261      64.484  70.464 133.656  1.00 83.48           C  
ATOM   4043  CD  PRO A 261      63.194  71.254 133.843  1.00 83.31           C  
ATOM   4044  HA  PRO A 261      63.233  69.599 136.583  1.00  0.00           H  
ATOM   4045  HB2 PRO A 261      65.462  69.098 135.051  1.00  0.00           H  
ATOM   4046  HB3 PRO A 261      63.833  68.638 134.578  1.00  0.00           H  
ATOM   4047  HG2 PRO A 261      65.339  71.134 133.757  1.00  0.00           H  
ATOM   4048  HG3 PRO A 261      64.554  69.976 132.683  1.00  0.00           H  
ATOM   4049  HD2 PRO A 261      63.295  72.249 133.411  1.00  0.00           H  
ATOM   4050  HD3 PRO A 261      62.363  70.748 133.352  1.00  0.00           H  
ATOM   4051  N   SER A 262      65.120  72.238 136.756  1.00 87.95           N  
ATOM   4052  CA  SER A 262      65.960  73.064 137.623  1.00 89.61           C  
ATOM   4053  C   SER A 262      65.289  73.407 138.973  1.00 89.90           C  
ATOM   4054  O   SER A 262      66.005  73.641 139.947  1.00 90.60           O  
ATOM   4055  CB  SER A 262      66.340  74.335 136.830  1.00 90.97           C  
ATOM   4056  OG  SER A 262      67.228  75.176 137.539  1.00 92.83           O  
ATOM   4057  H   SER A 262      64.643  72.732 136.017  1.00  0.00           H  
ATOM   4058  HA  SER A 262      66.876  72.510 137.839  1.00  0.00           H  
ATOM   4059  HB2 SER A 262      66.817  74.060 135.888  1.00  0.00           H  
ATOM   4060  HB3 SER A 262      65.448  74.909 136.576  1.00  0.00           H  
ATOM   4061  HG  SER A 262      67.414  75.950 137.003  1.00  0.00           H  
ATOM   4062  N   CYX A 263      63.943  73.436 139.012  1.00 89.61           N  
ATOM   4063  CA  CYX A 263      63.148  73.805 140.184  1.00 90.07           C  
ATOM   4064  C   CYX A 263      63.234  72.740 141.288  1.00 90.67           C  
ATOM   4065  O   CYX A 263      62.918  71.576 141.040  1.00 89.73           O  
ATOM   4066  CB  CYX A 263      61.673  74.042 139.786  1.00 88.97           C  
ATOM   4067  SG  CYX A 263      61.320  75.532 138.805  1.00 89.73           S  
ATOM   4068  H   CYX A 263      63.417  73.200 138.182  1.00  0.00           H  
ATOM   4069  HA  CYX A 263      63.544  74.747 140.570  1.00  0.00           H  
ATOM   4070  HB2 CYX A 263      61.266  73.176 139.266  1.00  0.00           H  
ATOM   4071  HB3 CYX A 263      61.076  74.143 140.693  1.00  0.00           H  
ATOM   4072  N   HID A 264      63.626  73.184 142.493  1.00 92.70           N  
ATOM   4073  CA  HID A 264      63.656  72.369 143.706  1.00 92.87           C  
ATOM   4074  C   HID A 264      62.271  72.343 144.370  1.00 92.00           C  
ATOM   4075  O   HID A 264      61.604  73.377 144.433  1.00 91.42           O  
ATOM   4076  CB  HID A 264      64.711  72.938 144.676  1.00 94.86           C  
ATOM   4077  CG  HID A 264      66.117  72.977 144.128  1.00 96.86           C  
ATOM   4078  CD2 HID A 264      66.971  74.029 143.877  1.00 98.44           C  
ATOM   4079  ND1 HID A 264      66.811  71.839 143.752  1.00 97.16           N  
ATOM   4080  CE1 HID A 264      68.007  72.234 143.307  1.00 97.84           C  
ATOM   4081  NE2 HID A 264      68.175  73.550 143.356  1.00 98.67           N  
ATOM   4082  H   HID A 264      63.876  74.155 142.607  1.00  0.00           H  
ATOM   4083  HA  HID A 264      63.944  71.348 143.445  1.00  0.00           H  
ATOM   4084  HB2 HID A 264      64.438  73.952 144.975  1.00  0.00           H  
ATOM   4085  HB3 HID A 264      64.729  72.348 145.593  1.00  0.00           H  
ATOM   4086  HD1 HID A 264      66.478  70.886 143.796  1.00  0.00           H  
ATOM   4087  HD2 HID A 264      66.813  75.087 144.026  1.00  0.00           H  
ATOM   4088  HE1 HID A 264      68.762  71.553 142.942  1.00  0.00           H  
ATOM   4089  N   LYS A 265      61.887  71.161 144.872  1.00 91.61           N  
ATOM   4090  CA  LYS A 265      60.639  70.913 145.592  1.00 91.18           C  
ATOM   4091  C   LYS A 265      60.966  70.090 146.853  1.00 89.46           C  
ATOM   4092  O   LYS A 265      61.452  68.970 146.694  1.00 88.10           O  
ATOM   4093  CB  LYS A 265      59.662  70.154 144.663  1.00 91.26           C  
ATOM   4094  CG  LYS A 265      58.888  71.078 143.706  1.00 92.49           C  
ATOM   4095  CD  LYS A 265      57.838  71.958 144.418  1.00 92.52           C  
ATOM   4096  CE  LYS A 265      57.912  73.438 144.016  1.00 93.16           C  
ATOM   4097  NZ  LYS A 265      56.838  74.220 144.653  1.00 93.51           N1+
ATOM   4098  H   LYS A 265      62.497  70.361 144.781  1.00  0.00           H  
ATOM   4099  HA  LYS A 265      60.180  71.864 145.846  1.00  0.00           H  
ATOM   4100  HB2 LYS A 265      60.197  69.386 144.101  1.00  0.00           H  
ATOM   4101  HB3 LYS A 265      58.923  69.616 145.259  1.00  0.00           H  
ATOM   4102  HG2 LYS A 265      59.595  71.698 143.152  1.00  0.00           H  
ATOM   4103  HG3 LYS A 265      58.393  70.467 142.952  1.00  0.00           H  
ATOM   4104  HD2 LYS A 265      56.844  71.575 144.187  1.00  0.00           H  
ATOM   4105  HD3 LYS A 265      57.927  71.871 145.502  1.00  0.00           H  
ATOM   4106  HE2 LYS A 265      58.873  73.860 144.309  1.00  0.00           H  
ATOM   4107  HE3 LYS A 265      57.833  73.547 142.935  1.00  0.00           H  
ATOM   4108  HZ1 LYS A 265      56.914  75.187 144.371  1.00  0.00           H  
ATOM   4109  HZ2 LYS A 265      55.940  73.858 144.368  1.00  0.00           H  
ATOM   4110  HZ3 LYS A 265      56.923  74.156 145.657  1.00  0.00           H  
ATOM   4111  N   PRO A 266      60.708  70.644 148.067  1.00 88.91           N  
ATOM   4112  CA  PRO A 266      60.849  69.925 149.353  1.00 87.76           C  
ATOM   4113  C   PRO A 266      60.213  68.525 149.400  1.00 85.12           C  
ATOM   4114  O   PRO A 266      59.088  68.351 148.930  1.00 83.87           O  
ATOM   4115  CB  PRO A 266      60.181  70.865 150.369  1.00 88.82           C  
ATOM   4116  CG  PRO A 266      60.416  72.250 149.800  1.00 89.96           C  
ATOM   4117  CD  PRO A 266      60.279  72.027 148.301  1.00 89.74           C  
ATOM   4118  HA  PRO A 266      61.918  69.858 149.564  1.00  0.00           H  
ATOM   4119  HB2 PRO A 266      59.107  70.678 150.426  1.00  0.00           H  
ATOM   4120  HB3 PRO A 266      60.589  70.758 151.374  1.00  0.00           H  
ATOM   4121  HG2 PRO A 266      59.734  73.005 150.192  1.00  0.00           H  
ATOM   4122  HG3 PRO A 266      61.435  72.565 150.030  1.00  0.00           H  
ATOM   4123  HD2 PRO A 266      59.239  72.131 147.993  1.00  0.00           H  
ATOM   4124  HD3 PRO A 266      60.880  72.756 147.754  1.00  0.00           H  
ATOM   4125  N   SER A 267      60.962  67.563 149.964  1.00 83.39           N  
ATOM   4126  CA  SER A 267      60.582  66.152 150.087  1.00 81.55           C  
ATOM   4127  C   SER A 267      59.260  65.909 150.837  1.00 80.99           C  
ATOM   4128  O   SER A 267      58.556  64.961 150.495  1.00 80.29           O  
ATOM   4129  CB  SER A 267      61.727  65.376 150.765  1.00 80.89           C  
ATOM   4130  OG  SER A 267      62.819  65.242 149.879  1.00 80.76           O  
ATOM   4131  H   SER A 267      61.888  67.790 150.297  1.00  0.00           H  
ATOM   4132  HA  SER A 267      60.445  65.760 149.076  1.00  0.00           H  
ATOM   4133  HB2 SER A 267      62.055  65.870 151.681  1.00  0.00           H  
ATOM   4134  HB3 SER A 267      61.405  64.371 151.042  1.00  0.00           H  
ATOM   4135  HG  SER A 267      63.504  64.722 150.308  1.00  0.00           H  
ATOM   4136  N   ILE A 268      58.932  66.778 151.811  1.00 81.57           N  
ATOM   4137  CA  ILE A 268      57.676  66.738 152.561  1.00 81.57           C  
ATOM   4138  C   ILE A 268      56.436  67.013 151.684  1.00 80.92           C  
ATOM   4139  O   ILE A 268      55.422  66.353 151.894  1.00 80.31           O  
ATOM   4140  CB  ILE A 268      57.697  67.713 153.779  1.00 83.09           C  
ATOM   4141  CG1 ILE A 268      56.507  67.530 154.753  1.00 83.58           C  
ATOM   4142  CG2 ILE A 268      57.819  69.201 153.385  1.00 83.87           C  
ATOM   4143  CD1 ILE A 268      56.368  66.109 155.322  1.00 83.24           C  
ATOM   4144  H   ILE A 268      59.560  67.536 152.033  1.00  0.00           H  
ATOM   4145  HA  ILE A 268      57.586  65.720 152.941  1.00  0.00           H  
ATOM   4146  HB  ILE A 268      58.597  67.472 154.347  1.00  0.00           H  
ATOM   4147 HG12 ILE A 268      56.622  68.219 155.590  1.00  0.00           H  
ATOM   4148 HG13 ILE A 268      55.572  67.818 154.270  1.00  0.00           H  
ATOM   4149 HG21 ILE A 268      57.990  69.821 154.266  1.00  0.00           H  
ATOM   4150 HG22 ILE A 268      58.653  69.371 152.706  1.00  0.00           H  
ATOM   4151 HG23 ILE A 268      56.915  69.573 152.904  1.00  0.00           H  
ATOM   4152 HD11 ILE A 268      55.791  66.117 156.246  1.00  0.00           H  
ATOM   4153 HD12 ILE A 268      55.856  65.450 154.621  1.00  0.00           H  
ATOM   4154 HD13 ILE A 268      57.341  65.670 155.545  1.00  0.00           H  
ATOM   4155  N   LEU A 269      56.550  67.917 150.692  1.00 80.94           N  
ATOM   4156  CA  LEU A 269      55.492  68.226 149.723  1.00 80.78           C  
ATOM   4157  C   LEU A 269      55.219  67.058 148.758  1.00 79.90           C  
ATOM   4158  O   LEU A 269      54.060  66.830 148.414  1.00 79.48           O  
ATOM   4159  CB  LEU A 269      55.829  69.516 148.941  1.00 81.84           C  
ATOM   4160  CG  LEU A 269      55.873  70.798 149.804  1.00 82.91           C  
ATOM   4161  CD1 LEU A 269      56.407  71.994 148.989  1.00 83.55           C  
ATOM   4162  CD2 LEU A 269      54.514  71.108 150.470  1.00 83.04           C  
ATOM   4163  H   LEU A 269      57.431  68.393 150.552  1.00  0.00           H  
ATOM   4164  HA  LEU A 269      54.575  68.402 150.283  1.00  0.00           H  
ATOM   4165  HB2 LEU A 269      56.784  69.385 148.432  1.00  0.00           H  
ATOM   4166  HB3 LEU A 269      55.095  69.662 148.147  1.00  0.00           H  
ATOM   4167  HG  LEU A 269      56.594  70.630 150.605  1.00  0.00           H  
ATOM   4168 HD11 LEU A 269      57.234  72.478 149.510  1.00  0.00           H  
ATOM   4169 HD12 LEU A 269      56.779  71.688 148.010  1.00  0.00           H  
ATOM   4170 HD13 LEU A 269      55.647  72.755 148.810  1.00  0.00           H  
ATOM   4171 HD21 LEU A 269      54.259  72.167 150.435  1.00  0.00           H  
ATOM   4172 HD22 LEU A 269      53.694  70.567 149.998  1.00  0.00           H  
ATOM   4173 HD23 LEU A 269      54.528  70.821 151.522  1.00  0.00           H  
ATOM   4174  N   THR A 270      56.278  66.317 148.384  1.00 79.79           N  
ATOM   4175  CA  THR A 270      56.195  65.091 147.590  1.00 78.68           C  
ATOM   4176  C   THR A 270      55.566  63.923 148.378  1.00 78.98           C  
ATOM   4177  O   THR A 270      54.729  63.218 147.817  1.00 78.60           O  
ATOM   4178  CB  THR A 270      57.592  64.661 147.064  1.00 77.68           C  
ATOM   4179  CG2 THR A 270      57.624  63.361 146.237  1.00 76.68           C  
ATOM   4180  OG1 THR A 270      58.123  65.702 146.268  1.00 77.42           O  
ATOM   4181  H   THR A 270      57.203  66.583 148.690  1.00  0.00           H  
ATOM   4182  HA  THR A 270      55.556  65.284 146.728  1.00  0.00           H  
ATOM   4183  HB  THR A 270      58.273  64.539 147.907  1.00  0.00           H  
ATOM   4184  HG1 THR A 270      58.950  65.403 145.881  1.00  0.00           H  
ATOM   4185 HG21 THR A 270      58.610  63.193 145.804  1.00  0.00           H  
ATOM   4186 HG22 THR A 270      57.395  62.488 146.849  1.00  0.00           H  
ATOM   4187 HG23 THR A 270      56.903  63.393 145.419  1.00  0.00           H  
ATOM   4188  N   TYR A 271      55.944  63.765 149.662  1.00 80.41           N  
ATOM   4189  CA  TYR A 271      55.409  62.739 150.560  1.00 80.99           C  
ATOM   4190  C   TYR A 271      53.918  62.917 150.882  1.00 79.45           C  
ATOM   4191  O   TYR A 271      53.190  61.936 150.761  1.00 78.64           O  
ATOM   4192  CB  TYR A 271      56.244  62.639 151.857  1.00 83.87           C  
ATOM   4193  CG  TYR A 271      57.406  61.661 151.822  1.00 86.69           C  
ATOM   4194  CD1 TYR A 271      57.163  60.288 151.592  1.00 88.77           C  
ATOM   4195  CD2 TYR A 271      58.720  62.099 152.088  1.00 88.94           C  
ATOM   4196  CE1 TYR A 271      58.222  59.361 151.643  1.00 91.11           C  
ATOM   4197  CE2 TYR A 271      59.778  61.172 152.144  1.00 90.90           C  
ATOM   4198  CZ  TYR A 271      59.527  59.801 151.937  1.00 93.44           C  
ATOM   4199  OH  TYR A 271      60.542  58.895 152.040  1.00100.76           O  
ATOM   4200  H   TYR A 271      56.644  64.380 150.055  1.00  0.00           H  
ATOM   4201  HA  TYR A 271      55.496  61.792 150.023  1.00  0.00           H  
ATOM   4202  HB2 TYR A 271      56.574  63.626 152.181  1.00  0.00           H  
ATOM   4203  HB3 TYR A 271      55.612  62.274 152.669  1.00  0.00           H  
ATOM   4204  HD1 TYR A 271      56.160  59.938 151.395  1.00  0.00           H  
ATOM   4205  HD2 TYR A 271      58.919  63.142 152.284  1.00  0.00           H  
ATOM   4206  HE1 TYR A 271      58.028  58.312 151.475  1.00  0.00           H  
ATOM   4207  HE2 TYR A 271      60.778  61.515 152.371  1.00  0.00           H  
ATOM   4208  HH  TYR A 271      61.379  59.294 152.286  1.00  0.00           H  
ATOM   4209  N   ILE A 272      53.479  64.132 151.266  1.00 78.96           N  
ATOM   4210  CA  ILE A 272      52.069  64.402 151.587  1.00 78.26           C  
ATOM   4211  C   ILE A 272      51.137  64.323 150.363  1.00 76.43           C  
ATOM   4212  O   ILE A 272      49.980  63.953 150.539  1.00 75.54           O  
ATOM   4213  CB  ILE A 272      51.833  65.761 152.308  1.00 79.46           C  
ATOM   4214  CG1 ILE A 272      52.147  67.002 151.434  1.00 80.26           C  
ATOM   4215  CG2 ILE A 272      52.545  65.776 153.676  1.00 80.04           C  
ATOM   4216  CD1 ILE A 272      52.053  68.350 152.161  1.00 81.93           C  
ATOM   4217  H   ILE A 272      54.124  64.907 151.354  1.00  0.00           H  
ATOM   4218  HA  ILE A 272      51.746  63.618 152.273  1.00  0.00           H  
ATOM   4219  HB  ILE A 272      50.767  65.818 152.535  1.00  0.00           H  
ATOM   4220 HG12 ILE A 272      53.143  66.895 151.019  1.00  0.00           H  
ATOM   4221 HG13 ILE A 272      51.479  67.040 150.573  1.00  0.00           H  
ATOM   4222 HG21 ILE A 272      52.272  66.650 154.265  1.00  0.00           H  
ATOM   4223 HG22 ILE A 272      52.271  64.901 154.266  1.00  0.00           H  
ATOM   4224 HG23 ILE A 272      53.628  65.772 153.575  1.00  0.00           H  
ATOM   4225 HD11 ILE A 272      51.953  69.167 151.447  1.00  0.00           H  
ATOM   4226 HD12 ILE A 272      51.192  68.386 152.828  1.00  0.00           H  
ATOM   4227 HD13 ILE A 272      52.950  68.540 152.751  1.00  0.00           H  
ATOM   4228  N   ALA A 273      51.661  64.609 149.156  1.00 75.38           N  
ATOM   4229  CA  ALA A 273      50.955  64.408 147.891  1.00 73.99           C  
ATOM   4230  C   ALA A 273      50.739  62.920 147.568  1.00 72.29           C  
ATOM   4231  O   ALA A 273      49.671  62.574 147.072  1.00 72.63           O  
ATOM   4232  CB  ALA A 273      51.717  65.109 146.758  1.00 73.84           C  
ATOM   4233  H   ALA A 273      52.620  64.919 149.089  1.00  0.00           H  
ATOM   4234  HA  ALA A 273      49.974  64.879 147.973  1.00  0.00           H  
ATOM   4235  HB1 ALA A 273      51.218  64.971 145.799  1.00  0.00           H  
ATOM   4236  HB2 ALA A 273      51.781  66.182 146.938  1.00  0.00           H  
ATOM   4237  HB3 ALA A 273      52.734  64.728 146.661  1.00  0.00           H  
ATOM   4238  N   ILE A 274      51.726  62.068 147.890  1.00 70.74           N  
ATOM   4239  CA  ILE A 274      51.659  60.615 147.709  1.00 68.96           C  
ATOM   4240  C   ILE A 274      50.813  59.915 148.799  1.00 67.66           C  
ATOM   4241  O   ILE A 274      50.127  58.944 148.485  1.00 66.76           O  
ATOM   4242  CB  ILE A 274      53.088  60.002 147.605  1.00 69.00           C  
ATOM   4243  CG1 ILE A 274      53.747  60.462 146.280  1.00 69.17           C  
ATOM   4244  CG2 ILE A 274      53.161  58.463 147.728  1.00 68.64           C  
ATOM   4245  CD1 ILE A 274      55.261  60.223 146.201  1.00 69.40           C  
ATOM   4246  H   ILE A 274      52.581  62.426 148.293  1.00  0.00           H  
ATOM   4247  HA  ILE A 274      51.160  60.425 146.757  1.00  0.00           H  
ATOM   4248  HB  ILE A 274      53.680  60.415 148.424  1.00  0.00           H  
ATOM   4249 HG12 ILE A 274      53.259  59.962 145.443  1.00  0.00           H  
ATOM   4250 HG13 ILE A 274      53.572  61.524 146.116  1.00  0.00           H  
ATOM   4251 HG21 ILE A 274      54.181  58.107 147.597  1.00  0.00           H  
ATOM   4252 HG22 ILE A 274      52.840  58.107 148.707  1.00  0.00           H  
ATOM   4253 HG23 ILE A 274      52.543  57.974 146.974  1.00  0.00           H  
ATOM   4254 HD11 ILE A 274      55.737  60.970 145.565  1.00  0.00           H  
ATOM   4255 HD12 ILE A 274      55.734  60.274 147.183  1.00  0.00           H  
ATOM   4256 HD13 ILE A 274      55.475  59.246 145.772  1.00  0.00           H  
ATOM   4257  N   PHE A 275      50.818  60.445 150.035  1.00 67.25           N  
ATOM   4258  CA  PHE A 275      49.937  60.003 151.122  1.00 66.76           C  
ATOM   4259  C   PHE A 275      48.468  60.415 150.914  1.00 65.58           C  
ATOM   4260  O   PHE A 275      47.588  59.698 151.387  1.00 64.96           O  
ATOM   4261  CB  PHE A 275      50.443  60.526 152.485  1.00 68.08           C  
ATOM   4262  CG  PHE A 275      51.784  60.004 152.985  1.00 68.78           C  
ATOM   4263  CD1 PHE A 275      52.125  58.635 152.895  1.00 68.75           C  
ATOM   4264  CD2 PHE A 275      52.631  60.865 153.718  1.00 69.61           C  
ATOM   4265  CE1 PHE A 275      53.308  58.175 153.458  1.00 68.89           C  
ATOM   4266  CE2 PHE A 275      53.812  60.386 154.267  1.00 69.76           C  
ATOM   4267  CZ  PHE A 275      54.151  59.047 154.133  1.00 69.36           C  
ATOM   4268  H   PHE A 275      51.437  61.219 150.243  1.00  0.00           H  
ATOM   4269  HA  PHE A 275      49.943  58.913 151.141  1.00  0.00           H  
ATOM   4270  HB2 PHE A 275      50.499  61.614 152.433  1.00  0.00           H  
ATOM   4271  HB3 PHE A 275      49.710  60.305 153.263  1.00  0.00           H  
ATOM   4272  HD1 PHE A 275      51.476  57.930 152.396  1.00  0.00           H  
ATOM   4273  HD2 PHE A 275      52.369  61.904 153.849  1.00  0.00           H  
ATOM   4274  HE1 PHE A 275      53.571  57.131 153.378  1.00  0.00           H  
ATOM   4275  HE2 PHE A 275      54.463  61.055 154.810  1.00  0.00           H  
ATOM   4276  HZ  PHE A 275      55.070  58.684 154.568  1.00  0.00           H  
ATOM   4277  N   LEU A 276      48.223  61.533 150.203  1.00 64.80           N  
ATOM   4278  CA  LEU A 276      46.891  61.997 149.804  1.00 64.27           C  
ATOM   4279  C   LEU A 276      46.248  61.076 148.760  1.00 63.13           C  
ATOM   4280  O   LEU A 276      45.069  60.766 148.902  1.00 63.24           O  
ATOM   4281  CB  LEU A 276      46.964  63.441 149.254  1.00 64.72           C  
ATOM   4282  CG  LEU A 276      46.785  64.544 150.316  1.00 65.53           C  
ATOM   4283  CD1 LEU A 276      47.230  65.917 149.765  1.00 65.80           C  
ATOM   4284  CD2 LEU A 276      45.345  64.566 150.879  1.00 65.84           C  
ATOM   4285  H   LEU A 276      49.001  62.091 149.878  1.00  0.00           H  
ATOM   4286  HA  LEU A 276      46.250  61.978 150.687  1.00  0.00           H  
ATOM   4287  HB2 LEU A 276      47.913  63.574 148.737  1.00  0.00           H  
ATOM   4288  HB3 LEU A 276      46.205  63.599 148.486  1.00  0.00           H  
ATOM   4289  HG  LEU A 276      47.449  64.307 151.147  1.00  0.00           H  
ATOM   4290 HD11 LEU A 276      46.442  66.670 149.803  1.00  0.00           H  
ATOM   4291 HD12 LEU A 276      48.073  66.305 150.337  1.00  0.00           H  
ATOM   4292 HD13 LEU A 276      47.553  65.858 148.725  1.00  0.00           H  
ATOM   4293 HD21 LEU A 276      44.866  65.541 150.793  1.00  0.00           H  
ATOM   4294 HD22 LEU A 276      44.694  63.854 150.370  1.00  0.00           H  
ATOM   4295 HD23 LEU A 276      45.342  64.302 151.937  1.00  0.00           H  
ATOM   4296  N   THR A 277      47.022  60.665 147.743  1.00 61.96           N  
ATOM   4297  CA  THR A 277      46.557  59.814 146.648  1.00 60.99           C  
ATOM   4298  C   THR A 277      46.350  58.344 147.059  1.00 60.38           C  
ATOM   4299  O   THR A 277      45.388  57.734 146.592  1.00 60.40           O  
ATOM   4300  CB  THR A 277      47.544  59.851 145.462  1.00 60.74           C  
ATOM   4301  CG2 THR A 277      47.612  61.226 144.795  1.00 61.33           C  
ATOM   4302  OG1 THR A 277      48.844  59.408 145.796  1.00 60.61           O  
ATOM   4303  H   THR A 277      47.987  60.963 147.690  1.00  0.00           H  
ATOM   4304  HA  THR A 277      45.595  60.200 146.303  1.00  0.00           H  
ATOM   4305  HB  THR A 277      47.191  59.146 144.722  1.00  0.00           H  
ATOM   4306  HG1 THR A 277      49.418  59.543 145.038  1.00  0.00           H  
ATOM   4307 HG21 THR A 277      48.253  61.221 143.915  1.00  0.00           H  
ATOM   4308 HG22 THR A 277      46.614  61.517 144.479  1.00  0.00           H  
ATOM   4309 HG23 THR A 277      47.965  62.002 145.466  1.00  0.00           H  
ATOM   4310  N   HID A 278      47.203  57.821 147.955  1.00 60.10           N  
ATOM   4311  CA  HID A 278      47.028  56.507 148.579  1.00 59.62           C  
ATOM   4312  C   HID A 278      45.890  56.515 149.617  1.00 59.70           C  
ATOM   4313  O   HID A 278      45.163  55.528 149.723  1.00 59.41           O  
ATOM   4314  CB  HID A 278      48.360  56.057 149.211  1.00 59.69           C  
ATOM   4315  CG  HID A 278      49.463  55.728 148.230  1.00 59.53           C  
ATOM   4316  CD2 HID A 278      49.536  55.776 146.852  1.00 59.22           C  
ATOM   4317  ND1 HID A 278      50.702  55.273 148.642  1.00 59.94           N  
ATOM   4318  CE1 HID A 278      51.440  55.066 147.549  1.00 59.72           C  
ATOM   4319  NE2 HID A 278      50.797  55.353 146.424  1.00 59.32           N  
ATOM   4320  H   HID A 278      48.001  58.362 148.260  1.00  0.00           H  
ATOM   4321  HA  HID A 278      46.753  55.782 147.810  1.00  0.00           H  
ATOM   4322  HB2 HID A 278      48.730  56.827 149.889  1.00  0.00           H  
ATOM   4323  HB3 HID A 278      48.202  55.174 149.826  1.00  0.00           H  
ATOM   4324  HD1 HID A 278      50.994  55.089 149.599  1.00  0.00           H  
ATOM   4325  HD2 HID A 278      48.786  56.086 146.140  1.00  0.00           H  
ATOM   4326  HE1 HID A 278      52.454  54.692 147.582  1.00  0.00           H  
ATOM   4327  N   GLY A 279      45.746  57.643 150.335  1.00 60.17           N  
ATOM   4328  CA  GLY A 279      44.725  57.875 151.353  1.00 60.80           C  
ATOM   4329  C   GLY A 279      43.343  58.168 150.753  1.00 61.07           C  
ATOM   4330  O   GLY A 279      42.359  58.052 151.477  1.00 61.57           O  
ATOM   4331  H   GLY A 279      46.398  58.401 150.185  1.00  0.00           H  
ATOM   4332  HA2 GLY A 279      44.654  57.023 152.026  1.00  0.00           H  
ATOM   4333  HA3 GLY A 279      45.028  58.729 151.959  1.00  0.00           H  
ATOM   4334  N   ASN A 280      43.255  58.517 149.455  1.00 60.93           N  
ATOM   4335  CA  ASN A 280      42.008  58.787 148.730  1.00 60.76           C  
ATOM   4336  C   ASN A 280      41.111  57.542 148.605  1.00 60.86           C  
ATOM   4337  O   ASN A 280      39.888  57.675 148.643  1.00 60.81           O  
ATOM   4338  CB  ASN A 280      42.344  59.386 147.344  1.00 60.01           C  
ATOM   4339  CG  ASN A 280      41.125  59.895 146.570  1.00 59.79           C  
ATOM   4340  ND2 ASN A 280      40.368  60.825 147.156  1.00 60.31           N  
ATOM   4341  OD1 ASN A 280      40.870  59.448 145.456  1.00 59.17           O  
ATOM   4342  H   ASN A 280      44.105  58.616 148.918  1.00  0.00           H  
ATOM   4343  HA  ASN A 280      41.449  59.525 149.304  1.00  0.00           H  
ATOM   4344  HB2 ASN A 280      43.020  60.231 147.460  1.00  0.00           H  
ATOM   4345  HB3 ASN A 280      42.874  58.655 146.733  1.00  0.00           H  
ATOM   4346 HD21 ASN A 280      40.607  61.183 148.070  1.00  0.00           H  
ATOM   4347 HD22 ASN A 280      39.546  61.176 146.687  1.00  0.00           H  
ATOM   4348  N   SER A 281      41.738  56.359 148.511  1.00 60.96           N  
ATOM   4349  CA  SER A 281      41.065  55.064 148.510  1.00 61.36           C  
ATOM   4350  C   SER A 281      40.350  54.755 149.842  1.00 62.41           C  
ATOM   4351  O   SER A 281      39.299  54.120 149.819  1.00 62.68           O  
ATOM   4352  CB  SER A 281      42.091  53.978 148.137  1.00 61.23           C  
ATOM   4353  OG  SER A 281      42.429  54.094 146.770  1.00 61.49           O  
ATOM   4354  H   SER A 281      42.747  56.333 148.466  1.00  0.00           H  
ATOM   4355  HA  SER A 281      40.290  55.091 147.741  1.00  0.00           H  
ATOM   4356  HB2 SER A 281      42.992  54.052 148.747  1.00  0.00           H  
ATOM   4357  HB3 SER A 281      41.684  52.982 148.295  1.00  0.00           H  
ATOM   4358  HG  SER A 281      41.630  53.983 146.242  1.00  0.00           H  
ATOM   4359  N   ALA A 282      40.892  55.262 150.963  1.00 63.44           N  
ATOM   4360  CA  ALA A 282      40.298  55.169 152.297  1.00 64.14           C  
ATOM   4361  C   ALA A 282      39.165  56.182 152.570  1.00 65.17           C  
ATOM   4362  O   ALA A 282      38.423  55.968 153.528  1.00 65.35           O  
ATOM   4363  CB  ALA A 282      41.419  55.294 153.343  1.00 64.38           C  
ATOM   4364  H   ALA A 282      41.744  55.801 150.898  1.00  0.00           H  
ATOM   4365  HA  ALA A 282      39.853  54.179 152.409  1.00  0.00           H  
ATOM   4366  HB1 ALA A 282      41.023  55.364 154.354  1.00  0.00           H  
ATOM   4367  HB2 ALA A 282      42.080  54.428 153.312  1.00  0.00           H  
ATOM   4368  HB3 ALA A 282      42.031  56.179 153.182  1.00  0.00           H  
ATOM   4369  N   MET A 283      39.032  57.246 151.752  1.00 66.30           N  
ATOM   4370  CA  MET A 283      38.000  58.281 151.921  1.00 67.98           C  
ATOM   4371  C   MET A 283      36.590  57.819 151.527  1.00 68.77           C  
ATOM   4372  O   MET A 283      35.640  58.198 152.213  1.00 69.43           O  
ATOM   4373  CB  MET A 283      38.347  59.559 151.125  1.00 68.13           C  
ATOM   4374  CG  MET A 283      39.620  60.271 151.593  1.00 68.40           C  
ATOM   4375  SD  MET A 283      40.031  61.751 150.630  1.00 69.02           S  
ATOM   4376  CE  MET A 283      41.689  62.078 151.285  1.00 68.50           C  
ATOM   4377  H   MET A 283      39.663  57.362 150.972  1.00  0.00           H  
ATOM   4378  HA  MET A 283      37.967  58.551 152.979  1.00  0.00           H  
ATOM   4379  HB2 MET A 283      38.433  59.326 150.063  1.00  0.00           H  
ATOM   4380  HB3 MET A 283      37.521  60.270 151.201  1.00  0.00           H  
ATOM   4381  HG2 MET A 283      39.524  60.559 152.640  1.00  0.00           H  
ATOM   4382  HG3 MET A 283      40.462  59.590 151.535  1.00  0.00           H  
ATOM   4383  HE1 MET A 283      42.084  63.004 150.869  1.00  0.00           H  
ATOM   4384  HE2 MET A 283      41.659  62.173 152.370  1.00  0.00           H  
ATOM   4385  HE3 MET A 283      42.369  61.266 151.025  1.00  0.00           H  
ATOM   4386  N   ASN A 284      36.474  57.051 150.427  1.00 69.12           N  
ATOM   4387  CA  ASN A 284      35.190  56.694 149.805  1.00 69.74           C  
ATOM   4388  C   ASN A 284      34.229  55.885 150.709  1.00 70.47           C  
ATOM   4389  O   ASN A 284      33.075  56.302 150.797  1.00 71.41           O  
ATOM   4390  CB  ASN A 284      35.403  56.059 148.405  1.00 69.18           C  
ATOM   4391  CG  ASN A 284      36.018  57.020 147.378  1.00 69.32           C  
ATOM   4392  ND2 ASN A 284      36.724  56.487 146.380  1.00 68.96           N  
ATOM   4393  OD1 ASN A 284      35.854  58.234 147.473  1.00 69.93           O  
ATOM   4394  H   ASN A 284      37.306  56.777 149.924  1.00  0.00           H  
ATOM   4395  HA  ASN A 284      34.709  57.657 149.635  1.00  0.00           H  
ATOM   4396  HB2 ASN A 284      36.016  55.160 148.461  1.00  0.00           H  
ATOM   4397  HB3 ASN A 284      34.440  55.748 147.998  1.00  0.00           H  
ATOM   4398 HD21 ASN A 284      36.901  55.486 146.331  1.00  0.00           H  
ATOM   4399 HD22 ASN A 284      37.150  57.086 145.688  1.00  0.00           H  
ATOM   4400  N   PRO A 285      34.690  54.839 151.439  1.00 70.38           N  
ATOM   4401  CA  PRO A 285      33.853  54.139 152.440  1.00 70.63           C  
ATOM   4402  C   PRO A 285      33.333  55.007 153.596  1.00 70.92           C  
ATOM   4403  O   PRO A 285      32.207  54.794 154.043  1.00 70.57           O  
ATOM   4404  CB  PRO A 285      34.758  53.019 152.975  1.00 70.66           C  
ATOM   4405  CG  PRO A 285      35.767  52.790 151.869  1.00 70.02           C  
ATOM   4406  CD  PRO A 285      35.993  54.187 151.321  1.00 70.01           C  
ATOM   4407  HA  PRO A 285      33.008  53.695 151.914  1.00  0.00           H  
ATOM   4408  HB2 PRO A 285      35.288  53.333 153.876  1.00  0.00           H  
ATOM   4409  HB3 PRO A 285      34.197  52.119 153.226  1.00  0.00           H  
ATOM   4410  HG2 PRO A 285      36.686  52.307 152.204  1.00  0.00           H  
ATOM   4411  HG3 PRO A 285      35.310  52.166 151.101  1.00  0.00           H  
ATOM   4412  HD2 PRO A 285      36.708  54.721 151.943  1.00  0.00           H  
ATOM   4413  HD3 PRO A 285      36.388  54.140 150.309  1.00  0.00           H  
ATOM   4414  N   ILE A 286      34.167  55.957 154.054  1.00 71.32           N  
ATOM   4415  CA  ILE A 286      33.881  56.834 155.188  1.00 72.53           C  
ATOM   4416  C   ILE A 286      32.795  57.877 154.858  1.00 73.31           C  
ATOM   4417  O   ILE A 286      31.901  58.069 155.677  1.00 74.20           O  
ATOM   4418  CB  ILE A 286      35.171  57.536 155.716  1.00 72.41           C  
ATOM   4419  CG1 ILE A 286      36.186  56.487 156.235  1.00 72.14           C  
ATOM   4420  CG2 ILE A 286      34.913  58.607 156.804  1.00 73.19           C  
ATOM   4421  CD1 ILE A 286      37.591  57.047 156.503  1.00 72.14           C  
ATOM   4422  H   ILE A 286      35.072  56.074 153.621  1.00  0.00           H  
ATOM   4423  HA  ILE A 286      33.493  56.208 155.994  1.00  0.00           H  
ATOM   4424  HB  ILE A 286      35.639  58.044 154.872  1.00  0.00           H  
ATOM   4425 HG12 ILE A 286      35.801  56.032 157.149  1.00  0.00           H  
ATOM   4426 HG13 ILE A 286      36.289  55.669 155.522  1.00  0.00           H  
ATOM   4427 HG21 ILE A 286      35.844  59.037 157.172  1.00  0.00           H  
ATOM   4428 HG22 ILE A 286      34.322  59.444 156.433  1.00  0.00           H  
ATOM   4429 HG23 ILE A 286      34.388  58.181 157.659  1.00  0.00           H  
ATOM   4430 HD11 ILE A 286      38.343  56.263 156.406  1.00  0.00           H  
ATOM   4431 HD12 ILE A 286      37.851  57.837 155.798  1.00  0.00           H  
ATOM   4432 HD13 ILE A 286      37.669  57.453 157.511  1.00  0.00           H  
ATOM   4433  N   VAL A 287      32.852  58.497 153.666  1.00 73.19           N  
ATOM   4434  CA  VAL A 287      31.836  59.457 153.218  1.00 73.82           C  
ATOM   4435  C   VAL A 287      30.492  58.793 152.828  1.00 73.70           C  
ATOM   4436  O   VAL A 287      29.455  59.427 153.024  1.00 74.56           O  
ATOM   4437  CB  VAL A 287      32.362  60.386 152.087  1.00 73.65           C  
ATOM   4438  CG1 VAL A 287      32.721  59.649 150.792  1.00 72.62           C  
ATOM   4439  CG2 VAL A 287      31.422  61.564 151.767  1.00 74.53           C  
ATOM   4440  H   VAL A 287      33.612  58.302 153.027  1.00  0.00           H  
ATOM   4441  HA  VAL A 287      31.621  60.107 154.068  1.00  0.00           H  
ATOM   4442  HB  VAL A 287      33.288  60.827 152.459  1.00  0.00           H  
ATOM   4443 HG11 VAL A 287      33.193  60.332 150.089  1.00  0.00           H  
ATOM   4444 HG12 VAL A 287      33.434  58.857 150.992  1.00  0.00           H  
ATOM   4445 HG13 VAL A 287      31.851  59.206 150.307  1.00  0.00           H  
ATOM   4446 HG21 VAL A 287      31.892  62.257 151.068  1.00  0.00           H  
ATOM   4447 HG22 VAL A 287      30.491  61.231 151.309  1.00  0.00           H  
ATOM   4448 HG23 VAL A 287      31.173  62.126 152.667  1.00  0.00           H  
ATOM   4449  N   TYR A 288      30.508  57.519 152.379  1.00 72.96           N  
ATOM   4450  CA  TYR A 288      29.294  56.703 152.222  1.00 73.41           C  
ATOM   4451  C   TYR A 288      28.630  56.380 153.573  1.00 74.90           C  
ATOM   4452  O   TYR A 288      27.405  56.425 153.653  1.00 75.45           O  
ATOM   4453  CB  TYR A 288      29.583  55.378 151.479  1.00 72.42           C  
ATOM   4454  CG  TYR A 288      30.084  55.457 150.044  1.00 71.34           C  
ATOM   4455  CD1 TYR A 288      29.602  56.426 149.141  1.00 71.48           C  
ATOM   4456  CD2 TYR A 288      31.040  54.520 149.601  1.00 70.68           C  
ATOM   4457  CE1 TYR A 288      30.100  56.476 147.825  1.00 70.69           C  
ATOM   4458  CE2 TYR A 288      31.567  54.591 148.299  1.00 70.18           C  
ATOM   4459  CZ  TYR A 288      31.110  55.585 147.415  1.00 70.09           C  
ATOM   4460  OH  TYR A 288      31.650  55.690 146.167  1.00 69.84           O  
ATOM   4461  H   TYR A 288      31.390  57.052 152.220  1.00  0.00           H  
ATOM   4462  HA  TYR A 288      28.570  57.280 151.645  1.00  0.00           H  
ATOM   4463  HB2 TYR A 288      30.296  54.791 152.060  1.00  0.00           H  
ATOM   4464  HB3 TYR A 288      28.672  54.781 151.447  1.00  0.00           H  
ATOM   4465  HD1 TYR A 288      28.857  57.143 149.447  1.00  0.00           H  
ATOM   4466  HD2 TYR A 288      31.409  53.771 150.280  1.00  0.00           H  
ATOM   4467  HE1 TYR A 288      29.725  57.220 147.138  1.00  0.00           H  
ATOM   4468  HE2 TYR A 288      32.332  53.892 147.991  1.00  0.00           H  
ATOM   4469  HH  TYR A 288      32.334  55.038 145.996  1.00  0.00           H  
ATOM   4470  N   ALA A 289      29.443  56.089 154.605  1.00 75.80           N  
ATOM   4471  CA  ALA A 289      28.987  55.807 155.967  1.00 77.14           C  
ATOM   4472  C   ALA A 289      28.392  57.034 156.677  1.00 79.04           C  
ATOM   4473  O   ALA A 289      27.487  56.863 157.490  1.00 79.94           O  
ATOM   4474  CB  ALA A 289      30.155  55.241 156.793  1.00 77.02           C  
ATOM   4475  H   ALA A 289      30.444  56.060 154.457  1.00  0.00           H  
ATOM   4476  HA  ALA A 289      28.210  55.042 155.907  1.00  0.00           H  
ATOM   4477  HB1 ALA A 289      29.819  54.919 157.779  1.00  0.00           H  
ATOM   4478  HB2 ALA A 289      30.611  54.378 156.310  1.00  0.00           H  
ATOM   4479  HB3 ALA A 289      30.944  55.979 156.941  1.00  0.00           H  
ATOM   4480  N   PHE A 290      28.911  58.234 156.368  1.00 80.60           N  
ATOM   4481  CA  PHE A 290      28.481  59.501 156.956  1.00 82.80           C  
ATOM   4482  C   PHE A 290      27.244  60.115 156.285  1.00 84.27           C  
ATOM   4483  O   PHE A 290      26.373  60.606 157.002  1.00 85.60           O  
ATOM   4484  CB  PHE A 290      29.664  60.493 157.009  1.00 83.21           C  
ATOM   4485  CG  PHE A 290      30.480  60.436 158.293  1.00 84.09           C  
ATOM   4486  CD1 PHE A 290      31.194  59.271 158.651  1.00 83.83           C  
ATOM   4487  CD2 PHE A 290      30.488  61.538 159.175  1.00 85.65           C  
ATOM   4488  CE1 PHE A 290      31.916  59.233 159.836  1.00 84.58           C  
ATOM   4489  CE2 PHE A 290      31.215  61.479 160.357  1.00 86.02           C  
ATOM   4490  CZ  PHE A 290      31.929  60.333 160.683  1.00 85.60           C  
ATOM   4491  H   PHE A 290      29.674  58.283 155.707  1.00  0.00           H  
ATOM   4492  HA  PHE A 290      28.184  59.315 157.987  1.00  0.00           H  
ATOM   4493  HB2 PHE A 290      30.335  60.323 156.166  1.00  0.00           H  
ATOM   4494  HB3 PHE A 290      29.309  61.518 156.884  1.00  0.00           H  
ATOM   4495  HD1 PHE A 290      31.179  58.400 158.016  1.00  0.00           H  
ATOM   4496  HD2 PHE A 290      29.934  62.434 158.935  1.00  0.00           H  
ATOM   4497  HE1 PHE A 290      32.464  58.341 160.102  1.00  0.00           H  
ATOM   4498  HE2 PHE A 290      31.225  62.327 161.025  1.00  0.00           H  
ATOM   4499  HZ  PHE A 290      32.493  60.295 161.604  1.00  0.00           H  
ATOM   4500  N   ARG A 291      27.194  60.098 154.941  1.00 85.06           N  
ATOM   4501  CA  ARG A 291      26.178  60.814 154.167  1.00 86.41           C  
ATOM   4502  C   ARG A 291      25.053  59.909 153.658  1.00 86.46           C  
ATOM   4503  O   ARG A 291      23.889  60.256 153.862  1.00 87.35           O  
ATOM   4504  CB  ARG A 291      26.836  61.563 152.996  1.00 86.91           C  
ATOM   4505  CG  ARG A 291      27.798  62.671 153.454  1.00 88.06           C  
ATOM   4506  CD  ARG A 291      28.338  63.515 152.295  1.00 88.49           C  
ATOM   4507  NE  ARG A 291      27.278  64.292 151.637  1.00 89.38           N  
ATOM   4508  CZ  ARG A 291      26.798  65.483 152.026  1.00 90.62           C  
ATOM   4509  NH1 ARG A 291      27.321  66.139 153.072  1.00 91.13           N  
ATOM   4510  NH2 ARG A 291      25.772  66.019 151.354  1.00 91.27           N1+
ATOM   4511  H   ARG A 291      27.941  59.667 154.413  1.00  0.00           H  
ATOM   4512  HA  ARG A 291      25.707  61.572 154.797  1.00  0.00           H  
ATOM   4513  HB2 ARG A 291      27.352  60.865 152.336  1.00  0.00           H  
ATOM   4514  HB3 ARG A 291      26.046  62.017 152.397  1.00  0.00           H  
ATOM   4515  HG2 ARG A 291      27.216  63.331 154.099  1.00  0.00           H  
ATOM   4516  HG3 ARG A 291      28.618  62.298 154.069  1.00  0.00           H  
ATOM   4517  HD2 ARG A 291      29.215  64.095 152.577  1.00  0.00           H  
ATOM   4518  HD3 ARG A 291      28.664  62.826 151.515  1.00  0.00           H  
ATOM   4519  HE  ARG A 291      26.805  63.806 150.883  1.00  0.00           H  
ATOM   4520 HH11 ARG A 291      28.096  65.738 153.579  1.00  0.00           H  
ATOM   4521 HH12 ARG A 291      26.955  67.036 153.356  1.00  0.00           H  
ATOM   4522 HH21 ARG A 291      25.368  65.530 150.569  1.00  0.00           H  
ATOM   4523 HH22 ARG A 291      25.393  66.914 151.629  1.00  0.00           H  
ATOM   4524  N   ILE A 292      25.397  58.800 152.978  1.00 86.13           N  
ATOM   4525  CA  ILE A 292      24.408  57.934 152.336  1.00 86.56           C  
ATOM   4526  C   ILE A 292      23.779  56.980 153.370  1.00 88.62           C  
ATOM   4527  O   ILE A 292      24.447  56.089 153.895  1.00 88.03           O  
ATOM   4528  CB  ILE A 292      24.970  57.152 151.111  1.00 84.90           C  
ATOM   4529  CG1 ILE A 292      25.473  58.149 150.035  1.00 84.10           C  
ATOM   4530  CG2 ILE A 292      23.926  56.181 150.500  1.00 84.79           C  
ATOM   4531  CD1 ILE A 292      26.116  57.503 148.798  1.00 82.95           C  
ATOM   4532  H   ILE A 292      26.368  58.542 152.870  1.00  0.00           H  
ATOM   4533  HA  ILE A 292      23.614  58.573 151.941  1.00  0.00           H  
ATOM   4534  HB  ILE A 292      25.828  56.566 151.442  1.00  0.00           H  
ATOM   4535 HG12 ILE A 292      24.640  58.772 149.706  1.00  0.00           H  
ATOM   4536 HG13 ILE A 292      26.200  58.835 150.470  1.00  0.00           H  
ATOM   4537 HG21 ILE A 292      24.287  55.707 149.589  1.00  0.00           H  
ATOM   4538 HG22 ILE A 292      23.670  55.370 151.181  1.00  0.00           H  
ATOM   4539 HG23 ILE A 292      23.005  56.705 150.245  1.00  0.00           H  
ATOM   4540 HD11 ILE A 292      26.856  58.169 148.353  1.00  0.00           H  
ATOM   4541 HD12 ILE A 292      26.618  56.568 149.043  1.00  0.00           H  
ATOM   4542 HD13 ILE A 292      25.368  57.289 148.033  1.00  0.00           H  
ATOM   4543  N   GLN A 293      22.488  57.229 153.634  1.00 91.38           N  
ATOM   4544  CA  GLN A 293      21.631  56.555 154.609  1.00 93.67           C  
ATOM   4545  C   GLN A 293      21.513  55.030 154.422  1.00 93.13           C  
ATOM   4546  O   GLN A 293      21.469  54.309 155.418  1.00 93.53           O  
ATOM   4547  CB  GLN A 293      20.252  57.253 154.577  1.00 95.95           C  
ATOM   4548  CG  GLN A 293      19.492  57.122 153.231  1.00 96.41           C  
ATOM   4549  CD  GLN A 293      18.390  58.164 153.025  1.00 98.11           C  
ATOM   4550  NE2 GLN A 293      17.355  57.804 152.264  1.00 98.01           N  
ATOM   4551  OE1 GLN A 293      18.482  59.294 153.501  1.00 99.73           O  
ATOM   4552  H   GLN A 293      22.051  58.000 153.152  1.00  0.00           H  
ATOM   4553  HA  GLN A 293      22.075  56.725 155.592  1.00  0.00           H  
ATOM   4554  HB2 GLN A 293      19.622  56.859 155.376  1.00  0.00           H  
ATOM   4555  HB3 GLN A 293      20.412  58.303 154.827  1.00  0.00           H  
ATOM   4556  HG2 GLN A 293      20.176  57.236 152.390  1.00  0.00           H  
ATOM   4557  HG3 GLN A 293      19.066  56.122 153.147  1.00  0.00           H  
ATOM   4558 HE21 GLN A 293      17.303  56.874 151.873  1.00  0.00           H  
ATOM   4559 HE22 GLN A 293      16.610  58.460 152.085  1.00  0.00           H  
ATOM   4560  N   LYS A 294      21.480  54.574 153.158  1.00 91.76           N  
ATOM   4561  CA  LYS A 294      21.357  53.165 152.783  1.00 90.51           C  
ATOM   4562  C   LYS A 294      22.628  52.361 153.100  1.00 88.64           C  
ATOM   4563  O   LYS A 294      22.509  51.232 153.575  1.00 88.10           O  
ATOM   4564  CB  LYS A 294      20.998  53.055 151.290  1.00 90.72           C  
ATOM   4565  CG  LYS A 294      19.642  53.684 150.922  1.00 92.25           C  
ATOM   4566  CD  LYS A 294      19.306  53.501 149.435  1.00 92.23           C  
ATOM   4567  CE  LYS A 294      17.975  54.143 149.028  1.00 93.17           C  
ATOM   4568  NZ  LYS A 294      17.708  53.931 147.595  1.00 92.62           N1+
ATOM   4569  H   LYS A 294      21.536  55.234 152.396  1.00  0.00           H  
ATOM   4570  HA  LYS A 294      20.539  52.734 153.364  1.00  0.00           H  
ATOM   4571  HB2 LYS A 294      21.783  53.517 150.689  1.00  0.00           H  
ATOM   4572  HB3 LYS A 294      20.975  52.000 151.010  1.00  0.00           H  
ATOM   4573  HG2 LYS A 294      18.854  53.241 151.534  1.00  0.00           H  
ATOM   4574  HG3 LYS A 294      19.652  54.749 151.154  1.00  0.00           H  
ATOM   4575  HD2 LYS A 294      20.109  53.923 148.830  1.00  0.00           H  
ATOM   4576  HD3 LYS A 294      19.274  52.435 149.205  1.00  0.00           H  
ATOM   4577  HE2 LYS A 294      17.155  53.714 149.605  1.00  0.00           H  
ATOM   4578  HE3 LYS A 294      17.989  55.215 149.231  1.00  0.00           H  
ATOM   4579  HZ1 LYS A 294      16.818  54.339 147.348  1.00  0.00           H  
ATOM   4580  HZ2 LYS A 294      18.437  54.362 147.046  1.00  0.00           H  
ATOM   4581  HZ3 LYS A 294      17.690  52.939 147.397  1.00  0.00           H  
ATOM   4582  N   PHE A 295      23.807  52.969 152.872  1.00 87.39           N  
ATOM   4583  CA  PHE A 295      25.106  52.410 153.244  1.00 86.61           C  
ATOM   4584  C   PHE A 295      25.318  52.310 154.761  1.00 87.21           C  
ATOM   4585  O   PHE A 295      25.774  51.262 155.207  1.00 88.07           O  
ATOM   4586  CB  PHE A 295      26.258  53.175 152.555  1.00 85.89           C  
ATOM   4587  CG  PHE A 295      26.586  52.718 151.142  1.00 84.95           C  
ATOM   4588  CD1 PHE A 295      27.019  51.396 150.903  1.00 84.66           C  
ATOM   4589  CD2 PHE A 295      26.497  53.612 150.056  1.00 84.25           C  
ATOM   4590  CE1 PHE A 295      27.349  50.994 149.617  1.00 83.49           C  
ATOM   4591  CE2 PHE A 295      26.829  53.191 148.775  1.00 83.49           C  
ATOM   4592  CZ  PHE A 295      27.251  51.886 148.557  1.00 82.95           C  
ATOM   4593  H   PHE A 295      23.820  53.906 152.497  1.00  0.00           H  
ATOM   4594  HA  PHE A 295      25.122  51.380 152.880  1.00  0.00           H  
ATOM   4595  HB2 PHE A 295      26.036  54.242 152.545  1.00  0.00           H  
ATOM   4596  HB3 PHE A 295      27.178  53.081 153.133  1.00  0.00           H  
ATOM   4597  HD1 PHE A 295      27.102  50.697 151.721  1.00  0.00           H  
ATOM   4598  HD2 PHE A 295      26.192  54.631 150.220  1.00  0.00           H  
ATOM   4599  HE1 PHE A 295      27.688  49.984 149.446  1.00  0.00           H  
ATOM   4600  HE2 PHE A 295      26.768  53.884 147.949  1.00  0.00           H  
ATOM   4601  HZ  PHE A 295      27.514  51.567 147.559  1.00  0.00           H  
ATOM   4602  N   ARG A 296      24.944  53.358 155.521  1.00 87.19           N  
ATOM   4603  CA  ARG A 296      25.032  53.406 156.988  1.00 87.03           C  
ATOM   4604  C   ARG A 296      24.302  52.243 157.688  1.00 86.29           C  
ATOM   4605  O   ARG A 296      24.907  51.580 158.530  1.00 85.52           O  
ATOM   4606  CB  ARG A 296      24.566  54.795 157.492  1.00 88.75           C  
ATOM   4607  CG  ARG A 296      24.392  54.904 159.025  1.00 90.88           C  
ATOM   4608  CD  ARG A 296      24.274  56.338 159.564  1.00 92.33           C  
ATOM   4609  NE  ARG A 296      25.582  57.007 159.614  1.00 92.87           N  
ATOM   4610  CZ  ARG A 296      25.909  58.067 160.371  1.00 94.27           C  
ATOM   4611  NH1 ARG A 296      25.016  58.654 161.180  1.00 95.53           N  
ATOM   4612  NH2 ARG A 296      27.159  58.542 160.319  1.00 94.15           N1+
ATOM   4613  H   ARG A 296      24.578  54.187 155.072  1.00  0.00           H  
ATOM   4614  HA  ARG A 296      26.093  53.312 157.230  1.00  0.00           H  
ATOM   4615  HB2 ARG A 296      25.273  55.544 157.139  1.00  0.00           H  
ATOM   4616  HB3 ARG A 296      23.612  55.051 157.030  1.00  0.00           H  
ATOM   4617  HG2 ARG A 296      23.574  54.289 159.403  1.00  0.00           H  
ATOM   4618  HG3 ARG A 296      25.300  54.483 159.459  1.00  0.00           H  
ATOM   4619  HD2 ARG A 296      23.679  56.942 158.879  1.00  0.00           H  
ATOM   4620  HD3 ARG A 296      23.754  56.340 160.522  1.00  0.00           H  
ATOM   4621  HE  ARG A 296      26.268  56.683 158.941  1.00  0.00           H  
ATOM   4622 HH11 ARG A 296      24.072  58.300 161.229  1.00  0.00           H  
ATOM   4623 HH12 ARG A 296      25.277  59.448 161.746  1.00  0.00           H  
ATOM   4624 HH21 ARG A 296      27.839  58.107 159.712  1.00  0.00           H  
ATOM   4625 HH22 ARG A 296      27.433  59.337 160.878  1.00  0.00           H  
ATOM   4626  N   VAL A 297      23.036  52.011 157.305  1.00 85.52           N  
ATOM   4627  CA  VAL A 297      22.188  50.934 157.825  1.00 85.46           C  
ATOM   4628  C   VAL A 297      22.728  49.525 157.494  1.00 84.24           C  
ATOM   4629  O   VAL A 297      22.616  48.629 158.332  1.00 85.37           O  
ATOM   4630  CB  VAL A 297      20.729  51.084 157.291  1.00 85.79           C  
ATOM   4631  CG1 VAL A 297      19.805  49.862 157.495  1.00 86.23           C  
ATOM   4632  CG2 VAL A 297      20.058  52.329 157.900  1.00 86.90           C  
ATOM   4633  H   VAL A 297      22.614  52.607 156.606  1.00  0.00           H  
ATOM   4634  HA  VAL A 297      22.171  51.027 158.913  1.00  0.00           H  
ATOM   4635  HB  VAL A 297      20.787  51.254 156.215  1.00  0.00           H  
ATOM   4636 HG11 VAL A 297      18.781  50.092 157.198  1.00  0.00           H  
ATOM   4637 HG12 VAL A 297      20.115  49.006 156.896  1.00  0.00           H  
ATOM   4638 HG13 VAL A 297      19.781  49.553 158.541  1.00  0.00           H  
ATOM   4639 HG21 VAL A 297      19.066  52.490 157.477  1.00  0.00           H  
ATOM   4640 HG22 VAL A 297      19.946  52.227 158.980  1.00  0.00           H  
ATOM   4641 HG23 VAL A 297      20.637  53.234 157.715  1.00  0.00           H  
ATOM   4642  N   THR A 298      23.322  49.366 156.299  1.00 82.44           N  
ATOM   4643  CA  THR A 298      23.875  48.096 155.831  1.00 81.36           C  
ATOM   4644  C   THR A 298      25.248  47.765 156.453  1.00 81.39           C  
ATOM   4645  O   THR A 298      25.498  46.594 156.737  1.00 82.34           O  
ATOM   4646  CB  THR A 298      24.005  48.054 154.288  1.00 79.78           C  
ATOM   4647  CG2 THR A 298      24.391  46.679 153.729  1.00 79.09           C  
ATOM   4648  OG1 THR A 298      22.767  48.394 153.700  1.00 79.37           O  
ATOM   4649  H   THR A 298      23.401  50.154 155.671  1.00  0.00           H  
ATOM   4650  HA  THR A 298      23.184  47.302 156.125  1.00  0.00           H  
ATOM   4651  HB  THR A 298      24.734  48.794 153.953  1.00  0.00           H  
ATOM   4652  HG1 THR A 298      22.591  49.324 153.877  1.00  0.00           H  
ATOM   4653 HG21 THR A 298      24.271  46.655 152.647  1.00  0.00           H  
ATOM   4654 HG22 THR A 298      25.428  46.438 153.953  1.00  0.00           H  
ATOM   4655 HG23 THR A 298      23.765  45.889 154.144  1.00  0.00           H  
ATOM   4656  N   PHE A 299      26.089  48.787 156.700  1.00 80.88           N  
ATOM   4657  CA  PHE A 299      27.382  48.656 157.383  1.00 80.54           C  
ATOM   4658  C   PHE A 299      27.230  48.243 158.855  1.00 82.05           C  
ATOM   4659  O   PHE A 299      28.017  47.425 159.328  1.00 82.01           O  
ATOM   4660  CB  PHE A 299      28.184  49.974 157.298  1.00 79.67           C  
ATOM   4661  CG  PHE A 299      28.593  50.481 155.922  1.00 78.38           C  
ATOM   4662  CD1 PHE A 299      28.668  49.630 154.797  1.00 77.43           C  
ATOM   4663  CD2 PHE A 299      29.035  51.816 155.792  1.00 78.08           C  
ATOM   4664  CE1 PHE A 299      29.127  50.122 153.584  1.00 76.13           C  
ATOM   4665  CE2 PHE A 299      29.487  52.287 154.567  1.00 76.94           C  
ATOM   4666  CZ  PHE A 299      29.529  51.444 153.468  1.00 75.86           C  
ATOM   4667  H   PHE A 299      25.831  49.725 156.418  1.00  0.00           H  
ATOM   4668  HA  PHE A 299      27.950  47.862 156.896  1.00  0.00           H  
ATOM   4669  HB2 PHE A 299      27.617  50.771 157.783  1.00  0.00           H  
ATOM   4670  HB3 PHE A 299      29.101  49.870 157.880  1.00  0.00           H  
ATOM   4671  HD1 PHE A 299      28.369  48.595 154.855  1.00  0.00           H  
ATOM   4672  HD2 PHE A 299      29.016  52.477 156.646  1.00  0.00           H  
ATOM   4673  HE1 PHE A 299      29.167  49.471 152.726  1.00  0.00           H  
ATOM   4674  HE2 PHE A 299      29.808  53.311 154.460  1.00  0.00           H  
ATOM   4675  HZ  PHE A 299      29.869  51.825 152.518  1.00  0.00           H  
ATOM   4676  N   LEU A 300      26.198  48.785 159.527  1.00 83.26           N  
ATOM   4677  CA  LEU A 300      25.786  48.407 160.879  1.00 84.68           C  
ATOM   4678  C   LEU A 300      25.294  46.955 160.947  1.00 84.66           C  
ATOM   4679  O   LEU A 300      25.663  46.255 161.886  1.00 85.20           O  
ATOM   4680  CB  LEU A 300      24.686  49.372 161.375  1.00 86.17           C  
ATOM   4681  CG  LEU A 300      25.209  50.765 161.785  1.00 86.87           C  
ATOM   4682  CD1 LEU A 300      24.054  51.784 161.900  1.00 87.91           C  
ATOM   4683  CD2 LEU A 300      26.079  50.704 163.060  1.00 87.33           C  
ATOM   4684  H   LEU A 300      25.612  49.467 159.062  1.00  0.00           H  
ATOM   4685  HA  LEU A 300      26.658  48.485 161.530  1.00  0.00           H  
ATOM   4686  HB2 LEU A 300      23.937  49.473 160.589  1.00  0.00           H  
ATOM   4687  HB3 LEU A 300      24.158  48.941 162.228  1.00  0.00           H  
ATOM   4688  HG  LEU A 300      25.852  51.122 160.979  1.00  0.00           H  
ATOM   4689 HD11 LEU A 300      24.240  52.648 161.261  1.00  0.00           H  
ATOM   4690 HD12 LEU A 300      23.098  51.361 161.589  1.00  0.00           H  
ATOM   4691 HD13 LEU A 300      23.915  52.157 162.914  1.00  0.00           H  
ATOM   4692 HD21 LEU A 300      25.768  51.417 163.823  1.00  0.00           H  
ATOM   4693 HD22 LEU A 300      26.060  49.717 163.524  1.00  0.00           H  
ATOM   4694 HD23 LEU A 300      27.121  50.926 162.825  1.00  0.00           H  
ATOM   4695  N   LYS A 301      24.505  46.524 159.945  1.00 84.23           N  
ATOM   4696  CA  LYS A 301      23.991  45.159 159.838  1.00 84.25           C  
ATOM   4697  C   LYS A 301      25.103  44.120 159.616  1.00 83.75           C  
ATOM   4698  O   LYS A 301      25.127  43.130 160.341  1.00 84.18           O  
ATOM   4699  CB  LYS A 301      22.877  45.097 158.772  1.00 83.54           C  
ATOM   4700  CG  LYS A 301      22.238  43.702 158.616  1.00 83.40           C  
ATOM   4701  CD  LYS A 301      20.982  43.675 157.731  1.00 83.00           C  
ATOM   4702  CE  LYS A 301      19.765  44.363 158.369  1.00 83.81           C  
ATOM   4703  NZ  LYS A 301      18.559  44.188 157.543  1.00 83.84           N1+
ATOM   4704  H   LYS A 301      24.242  47.161 159.207  1.00  0.00           H  
ATOM   4705  HA  LYS A 301      23.525  44.925 160.797  1.00  0.00           H  
ATOM   4706  HB2 LYS A 301      22.110  45.819 159.052  1.00  0.00           H  
ATOM   4707  HB3 LYS A 301      23.261  45.426 157.806  1.00  0.00           H  
ATOM   4708  HG2 LYS A 301      22.969  43.017 158.183  1.00  0.00           H  
ATOM   4709  HG3 LYS A 301      21.998  43.293 159.598  1.00  0.00           H  
ATOM   4710  HD2 LYS A 301      21.209  44.147 156.774  1.00  0.00           H  
ATOM   4711  HD3 LYS A 301      20.739  42.636 157.505  1.00  0.00           H  
ATOM   4712  HE2 LYS A 301      19.570  43.945 159.357  1.00  0.00           H  
ATOM   4713  HE3 LYS A 301      19.942  45.431 158.499  1.00  0.00           H  
ATOM   4714  HZ1 LYS A 301      17.776  44.644 157.987  1.00  0.00           H  
ATOM   4715  HZ2 LYS A 301      18.712  44.594 156.630  1.00  0.00           H  
ATOM   4716  HZ3 LYS A 301      18.361  43.203 157.443  1.00  0.00           H  
ATOM   4717  N   ILE A 302      26.027  44.377 158.672  1.00 83.39           N  
ATOM   4718  CA  ILE A 302      27.180  43.507 158.406  1.00 83.15           C  
ATOM   4719  C   ILE A 302      28.153  43.439 159.605  1.00 83.92           C  
ATOM   4720  O   ILE A 302      28.696  42.366 159.869  1.00 84.10           O  
ATOM   4721  CB  ILE A 302      27.952  43.915 157.111  1.00 82.09           C  
ATOM   4722  CG1 ILE A 302      27.054  43.761 155.859  1.00 81.90           C  
ATOM   4723  CG2 ILE A 302      29.279  43.145 156.891  1.00 81.65           C  
ATOM   4724  CD1 ILE A 302      27.504  44.607 154.658  1.00 81.41           C  
ATOM   4725  H   ILE A 302      25.951  45.212 158.105  1.00  0.00           H  
ATOM   4726  HA  ILE A 302      26.787  42.500 158.254  1.00  0.00           H  
ATOM   4727  HB  ILE A 302      28.198  44.974 157.203  1.00  0.00           H  
ATOM   4728 HG12 ILE A 302      27.003  42.711 155.569  1.00  0.00           H  
ATOM   4729 HG13 ILE A 302      26.027  44.044 156.085  1.00  0.00           H  
ATOM   4730 HG21 ILE A 302      29.727  43.370 155.924  1.00  0.00           H  
ATOM   4731 HG22 ILE A 302      30.032  43.395 157.638  1.00  0.00           H  
ATOM   4732 HG23 ILE A 302      29.119  42.067 156.924  1.00  0.00           H  
ATOM   4733 HD11 ILE A 302      26.807  44.495 153.829  1.00  0.00           H  
ATOM   4734 HD12 ILE A 302      27.552  45.666 154.913  1.00  0.00           H  
ATOM   4735 HD13 ILE A 302      28.483  44.307 154.290  1.00  0.00           H  
ATOM   4736  N   TRP A 303      28.305  44.555 160.342  1.00 84.77           N  
ATOM   4737  CA  TRP A 303      29.059  44.607 161.593  1.00 85.75           C  
ATOM   4738  C   TRP A 303      28.433  43.756 162.712  1.00 87.55           C  
ATOM   4739  O   TRP A 303      29.165  42.992 163.331  1.00 87.70           O  
ATOM   4740  CB  TRP A 303      29.304  46.066 162.029  1.00 85.95           C  
ATOM   4741  CG  TRP A 303      30.002  46.253 163.347  1.00 86.34           C  
ATOM   4742  CD1 TRP A 303      31.262  45.849 163.630  1.00 85.88           C  
ATOM   4743  CD2 TRP A 303      29.487  46.846 164.579  1.00 87.20           C  
ATOM   4744  CE2 TRP A 303      30.505  46.768 165.579  1.00 87.31           C  
ATOM   4745  CE3 TRP A 303      28.259  47.439 164.960  1.00 87.86           C  
ATOM   4746  NE1 TRP A 303      31.559  46.144 164.945  1.00 86.28           N  
ATOM   4747  CZ2 TRP A 303      30.320  47.261 166.883  1.00 88.37           C  
ATOM   4748  CZ3 TRP A 303      28.063  47.938 166.265  1.00 88.81           C  
ATOM   4749  CH2 TRP A 303      29.090  47.852 167.225  1.00 89.13           C  
ATOM   4750  H   TRP A 303      27.840  45.408 160.062  1.00  0.00           H  
ATOM   4751  HA  TRP A 303      30.037  44.175 161.386  1.00  0.00           H  
ATOM   4752  HB2 TRP A 303      29.893  46.576 161.267  1.00  0.00           H  
ATOM   4753  HB3 TRP A 303      28.354  46.599 162.078  1.00  0.00           H  
ATOM   4754  HD1 TRP A 303      31.919  45.358 162.928  1.00  0.00           H  
ATOM   4755  HE1 TRP A 303      32.451  45.920 165.364  1.00  0.00           H  
ATOM   4756  HE3 TRP A 303      27.458  47.510 164.239  1.00  0.00           H  
ATOM   4757  HZ2 TRP A 303      31.109  47.186 167.617  1.00  0.00           H  
ATOM   4758  HZ3 TRP A 303      27.116  48.385 166.530  1.00  0.00           H  
ATOM   4759  HH2 TRP A 303      28.934  48.231 168.224  1.00  0.00           H  
ATOM   4760  N   ASN A 304      27.112  43.875 162.933  1.00 89.37           N  
ATOM   4761  CA  ASN A 304      26.365  43.117 163.948  1.00 91.32           C  
ATOM   4762  C   ASN A 304      26.278  41.610 163.649  1.00 91.45           C  
ATOM   4763  O   ASN A 304      26.323  40.824 164.595  1.00 92.42           O  
ATOM   4764  CB  ASN A 304      24.952  43.723 164.125  1.00 92.64           C  
ATOM   4765  CG  ASN A 304      24.928  45.080 164.841  1.00 93.98           C  
ATOM   4766  ND2 ASN A 304      23.979  45.942 164.469  1.00 94.32           N  
ATOM   4767  OD1 ASN A 304      25.725  45.343 165.740  1.00 95.29           O  
ATOM   4768  H   ASN A 304      26.573  44.533 162.384  1.00  0.00           H  
ATOM   4769  HA  ASN A 304      26.912  43.243 164.879  1.00  0.00           H  
ATOM   4770  HB2 ASN A 304      24.448  43.791 163.159  1.00  0.00           H  
ATOM   4771  HB3 ASN A 304      24.343  43.053 164.736  1.00  0.00           H  
ATOM   4772 HD21 ASN A 304      23.333  45.702 163.731  1.00  0.00           H  
ATOM   4773 HD22 ASN A 304      23.908  46.842 164.919  1.00  0.00           H  
ATOM   4774  N   ASP A 305      26.158  41.236 162.365  1.00 90.87           N  
ATOM   4775  CA  ASP A 305      25.939  39.853 161.930  1.00 90.92           C  
ATOM   4776  C   ASP A 305      27.237  39.053 161.699  1.00 90.60           C  
ATOM   4777  O   ASP A 305      27.146  37.825 161.679  1.00 91.66           O  
ATOM   4778  CB  ASP A 305      25.013  39.742 160.688  1.00 90.59           C  
ATOM   4779  CG  ASP A 305      23.640  40.426 160.803  1.00 91.70           C  
ATOM   4780  OD1 ASP A 305      23.249  40.813 161.928  1.00 92.51           O  
ATOM   4781  OD2 ASP A 305      22.975  40.515 159.748  1.00 92.43           O1-
ATOM   4782  H   ASP A 305      26.090  41.944 161.645  1.00  0.00           H  
ATOM   4783  HA  ASP A 305      25.419  39.330 162.735  1.00  0.00           H  
ATOM   4784  HB2 ASP A 305      25.530  40.185 159.836  1.00  0.00           H  
ATOM   4785  HB3 ASP A 305      24.835  38.690 160.459  1.00  0.00           H  
ATOM   4786  N   HID A 306      28.398  39.715 161.517  1.00 90.12           N  
ATOM   4787  CA  HID A 306      29.652  39.046 161.133  1.00 89.69           C  
ATOM   4788  C   HID A 306      30.874  39.485 161.955  1.00 89.63           C  
ATOM   4789  O   HID A 306      31.612  38.612 162.412  1.00 89.48           O  
ATOM   4790  CB  HID A 306      29.919  39.215 159.620  1.00 89.08           C  
ATOM   4791  CG  HID A 306      28.839  38.659 158.725  1.00 89.42           C  
ATOM   4792  CD2 HID A 306      27.820  39.274 158.031  1.00 89.97           C  
ATOM   4793  ND1 HID A 306      28.706  37.307 158.460  1.00 89.51           N  
ATOM   4794  CE1 HID A 306      27.651  37.166 157.653  1.00 89.79           C  
ATOM   4795  NE2 HID A 306      27.065  38.318 157.349  1.00 90.08           N  
ATOM   4796  H   HID A 306      28.407  40.725 161.540  1.00  0.00           H  
ATOM   4797  HA  HID A 306      29.561  37.974 161.317  1.00  0.00           H  
ATOM   4798  HB2 HID A 306      30.058  40.266 159.370  1.00  0.00           H  
ATOM   4799  HB3 HID A 306      30.856  38.725 159.352  1.00  0.00           H  
ATOM   4800  HD1 HID A 306      29.285  36.563 158.823  1.00  0.00           H  
ATOM   4801  HD2 HID A 306      27.571  40.323 157.975  1.00  0.00           H  
ATOM   4802  HE1 HID A 306      27.306  36.210 157.285  1.00  0.00           H  
ATOM   4803  N   PHE A 307      31.091  40.802 162.113  1.00 90.27           N  
ATOM   4804  CA  PHE A 307      32.306  41.365 162.726  1.00 90.76           C  
ATOM   4805  C   PHE A 307      32.123  41.805 164.192  1.00 93.39           C  
ATOM   4806  O   PHE A 307      32.939  42.581 164.692  1.00 93.55           O  
ATOM   4807  CB  PHE A 307      32.844  42.514 161.844  1.00 89.22           C  
ATOM   4808  CG  PHE A 307      33.382  42.066 160.499  1.00 87.43           C  
ATOM   4809  CD1 PHE A 307      32.535  42.026 159.373  1.00 86.40           C  
ATOM   4810  CD2 PHE A 307      34.684  41.531 160.403  1.00 86.56           C  
ATOM   4811  CE1 PHE A 307      33.011  41.527 158.169  1.00 85.56           C  
ATOM   4812  CE2 PHE A 307      35.140  41.033 159.189  1.00 85.52           C  
ATOM   4813  CZ  PHE A 307      34.308  41.037 158.076  1.00 85.09           C  
ATOM   4814  H   PHE A 307      30.436  41.469 161.730  1.00  0.00           H  
ATOM   4815  HA  PHE A 307      33.089  40.604 162.762  1.00  0.00           H  
ATOM   4816  HB2 PHE A 307      32.064  43.255 161.679  1.00  0.00           H  
ATOM   4817  HB3 PHE A 307      33.655  43.044 162.346  1.00  0.00           H  
ATOM   4818  HD1 PHE A 307      31.519  42.386 159.441  1.00  0.00           H  
ATOM   4819  HD2 PHE A 307      35.328  41.506 161.270  1.00  0.00           H  
ATOM   4820  HE1 PHE A 307      32.362  41.520 157.308  1.00  0.00           H  
ATOM   4821  HE2 PHE A 307      36.141  40.635 159.113  1.00  0.00           H  
ATOM   4822  HZ  PHE A 307      34.668  40.649 157.135  1.00  0.00           H  
ATOM   4823  N   ARG A 308      31.059  41.326 164.856  1.00 96.67           N  
ATOM   4824  CA  ARG A 308      30.675  41.785 166.187  1.00 99.14           C  
ATOM   4825  C   ARG A 308      31.491  41.088 167.284  1.00101.03           C  
ATOM   4826  O   ARG A 308      31.720  39.881 167.207  1.00100.85           O  
ATOM   4827  CB  ARG A 308      29.159  41.573 166.388  1.00100.17           C  
ATOM   4828  CG  ARG A 308      28.508  42.481 167.449  1.00100.98           C  
ATOM   4829  CD  ARG A 308      28.644  43.980 167.122  1.00100.46           C  
ATOM   4830  NE  ARG A 308      27.778  44.810 167.967  1.00101.37           N  
ATOM   4831  CZ  ARG A 308      28.064  45.232 169.210  1.00102.63           C  
ATOM   4832  NH1 ARG A 308      29.213  44.905 169.812  1.00102.82           N  
ATOM   4833  NH2 ARG A 308      27.198  46.010 169.868  1.00103.70           N1+
ATOM   4834  H   ARG A 308      30.432  40.679 164.400  1.00  0.00           H  
ATOM   4835  HA  ARG A 308      30.892  42.853 166.230  1.00  0.00           H  
ATOM   4836  HB2 ARG A 308      28.644  41.753 165.450  1.00  0.00           H  
ATOM   4837  HB3 ARG A 308      28.958  40.527 166.624  1.00  0.00           H  
ATOM   4838  HG2 ARG A 308      27.460  42.222 167.601  1.00  0.00           H  
ATOM   4839  HG3 ARG A 308      29.006  42.282 168.398  1.00  0.00           H  
ATOM   4840  HD2 ARG A 308      29.657  44.321 167.331  1.00  0.00           H  
ATOM   4841  HD3 ARG A 308      28.491  44.182 166.063  1.00  0.00           H  
ATOM   4842  HE  ARG A 308      26.892  45.070 167.552  1.00  0.00           H  
ATOM   4843 HH11 ARG A 308      29.901  44.337 169.344  1.00  0.00           H  
ATOM   4844 HH12 ARG A 308      29.420  45.315 170.719  1.00  0.00           H  
ATOM   4845 HH21 ARG A 308      26.321  46.283 169.450  1.00  0.00           H  
ATOM   4846 HH22 ARG A 308      27.451  46.361 170.785  1.00  0.00           H  
ATOM   4847  N   CYS A 309      31.882  41.875 168.293  1.00128.03           N  
ATOM   4848  CA  CYS A 309      32.652  41.436 169.452  1.00126.19           C  
ATOM   4849  C   CYS A 309      32.017  42.007 170.731  1.00122.11           C  
ATOM   4850  O   CYS A 309      32.705  42.600 171.561  1.00119.34           O  
ATOM   4851  CB  CYS A 309      34.162  41.719 169.269  1.00127.99           C  
ATOM   4852  SG  CYS A 309      34.543  43.492 169.111  1.00128.59           S  
ATOM   4853  H   CYS A 309      31.675  42.862 168.258  1.00  0.00           H  
ATOM   4854  HA  CYS A 309      32.552  40.353 169.556  1.00  0.00           H  
ATOM   4855  HB2 CYS A 309      34.719  41.321 170.116  1.00  0.00           H  
ATOM   4856  HB3 CYS A 309      34.535  41.205 168.383  1.00  0.00           H  
ATOM   4857  HG  CYS A 309      35.861  43.340 168.959  1.00  0.00           H  
ATOM   4858  N   GLN A 310      30.699  41.781 170.881  1.00122.49           N  
ATOM   4859  CA  GLN A 310      29.903  42.183 172.044  1.00121.52           C  
ATOM   4860  C   GLN A 310      30.367  41.658 173.428  1.00120.17           C  
ATOM   4861  O   GLN A 310      30.227  42.420 174.384  1.00119.55           O  
ATOM   4862  CB  GLN A 310      28.401  41.944 171.761  1.00122.89           C  
ATOM   4863  CG  GLN A 310      27.441  42.326 172.911  1.00123.00           C  
ATOM   4864  CD  GLN A 310      25.961  42.195 172.545  1.00125.80           C  
ATOM   4865  NE2 GLN A 310      25.081  42.527 173.491  1.00126.77           N  
ATOM   4866  OE1 GLN A 310      25.605  41.798 171.437  1.00128.27           O  
ATOM   4867  H   GLN A 310      30.204  41.270 170.163  1.00  0.00           H  
ATOM   4868  HA  GLN A 310      30.024  43.266 172.103  1.00  0.00           H  
ATOM   4869  HB2 GLN A 310      28.128  42.521 170.876  1.00  0.00           H  
ATOM   4870  HB3 GLN A 310      28.243  40.898 171.492  1.00  0.00           H  
ATOM   4871  HG2 GLN A 310      27.619  41.696 173.783  1.00  0.00           H  
ATOM   4872  HG3 GLN A 310      27.631  43.356 173.219  1.00  0.00           H  
ATOM   4873 HE21 GLN A 310      25.395  42.851 174.395  1.00  0.00           H  
ATOM   4874 HE22 GLN A 310      24.092  42.455 173.305  1.00  0.00           H  
ATOM   4875  N   PRO A 311      30.995  40.459 173.535  1.00120.18           N  
ATOM   4876  CA  PRO A 311      31.660  40.026 174.781  1.00119.91           C  
ATOM   4877  C   PRO A 311      32.803  40.924 175.295  1.00120.29           C  
ATOM   4878  O   PRO A 311      33.025  40.933 176.503  1.00120.90           O  
ATOM   4879  CB  PRO A 311      32.138  38.598 174.479  1.00120.57           C  
ATOM   4880  CG  PRO A 311      31.163  38.099 173.428  1.00120.84           C  
ATOM   4881  CD  PRO A 311      30.923  39.345 172.586  1.00121.35           C  
ATOM   4882  HA  PRO A 311      30.887  39.976 175.550  1.00  0.00           H  
ATOM   4883  HB2 PRO A 311      33.147  38.609 174.063  1.00  0.00           H  
ATOM   4884  HB3 PRO A 311      32.151  37.962 175.365  1.00  0.00           H  
ATOM   4885  HG2 PRO A 311      31.539  37.253 172.852  1.00  0.00           H  
ATOM   4886  HG3 PRO A 311      30.231  37.797 173.907  1.00  0.00           H  
ATOM   4887  HD2 PRO A 311      31.725  39.440 171.853  1.00  0.00           H  
ATOM   4888  HD3 PRO A 311      29.972  39.289 172.056  1.00  0.00           H  
ATOM   4889  N   LEU A 312      33.473  41.681 174.404  1.00120.74           N  
ATOM   4890  CA  LEU A 312      34.483  42.678 174.779  1.00121.27           C  
ATOM   4891  C   LEU A 312      33.853  43.962 175.346  1.00120.41           C  
ATOM   4892  O   LEU A 312      34.418  44.532 176.276  1.00122.08           O  
ATOM   4893  CB  LEU A 312      35.405  43.014 173.584  1.00122.21           C  
ATOM   4894  CG  LEU A 312      36.265  41.836 173.074  1.00125.16           C  
ATOM   4895  CD1 LEU A 312      37.047  42.238 171.807  1.00127.05           C  
ATOM   4896  CD2 LEU A 312      37.199  41.269 174.165  1.00127.72           C  
ATOM   4897  H   LEU A 312      33.237  41.636 173.422  1.00  0.00           H  
ATOM   4898  HA  LEU A 312      35.098  42.251 175.572  1.00  0.00           H  
ATOM   4899  HB2 LEU A 312      34.803  43.410 172.767  1.00  0.00           H  
ATOM   4900  HB3 LEU A 312      36.076  43.826 173.869  1.00  0.00           H  
ATOM   4901  HG  LEU A 312      35.585  41.037 172.777  1.00  0.00           H  
ATOM   4902 HD11 LEU A 312      36.932  41.488 171.024  1.00  0.00           H  
ATOM   4903 HD12 LEU A 312      36.701  43.187 171.396  1.00  0.00           H  
ATOM   4904 HD13 LEU A 312      38.115  42.350 171.994  1.00  0.00           H  
ATOM   4905 HD21 LEU A 312      38.183  41.003 173.777  1.00  0.00           H  
ATOM   4906 HD22 LEU A 312      37.358  41.978 174.978  1.00  0.00           H  
ATOM   4907 HD23 LEU A 312      36.777  40.362 174.600  1.00  0.00           H  
ATOM   4908  N   GLU A 313      32.688  44.376 174.815  1.00119.16           N  
ATOM   4909  CA  GLU A 313      31.912  45.510 175.330  1.00119.42           C  
ATOM   4910  C   GLU A 313      31.255  45.208 176.689  1.00120.02           C  
ATOM   4911  O   GLU A 313      31.190  46.103 177.531  1.00121.99           O  
ATOM   4912  CB  GLU A 313      30.856  45.947 174.298  1.00120.07           C  
ATOM   4913  CG  GLU A 313      31.466  46.462 172.979  1.00120.21           C  
ATOM   4914  CD  GLU A 313      30.423  46.969 171.980  1.00122.01           C  
ATOM   4915  OE1 GLU A 313      29.237  46.594 172.119  1.00123.55           O  
ATOM   4916  OE2 GLU A 313      30.838  47.692 171.049  1.00122.33           O1-
ATOM   4917  H   GLU A 313      32.275  43.862 174.050  1.00  0.00           H  
ATOM   4918  HA  GLU A 313      32.596  46.347 175.483  1.00  0.00           H  
ATOM   4919  HB2 GLU A 313      30.187  45.110 174.089  1.00  0.00           H  
ATOM   4920  HB3 GLU A 313      30.231  46.730 174.731  1.00  0.00           H  
ATOM   4921  HG2 GLU A 313      32.165  47.272 173.188  1.00  0.00           H  
ATOM   4922  HG3 GLU A 313      32.037  45.671 172.491  1.00  0.00           H  
ATOM   4923  N   VAL A 314      30.820  43.951 176.887  1.00118.44           N  
ATOM   4924  CA  VAL A 314      30.294  43.426 178.150  1.00118.93           C  
ATOM   4925  C   VAL A 314      31.400  43.237 179.215  1.00119.11           C  
ATOM   4926  O   VAL A 314      31.119  43.424 180.399  1.00121.96           O  
ATOM   4927  CB  VAL A 314      29.529  42.087 177.911  1.00118.11           C  
ATOM   4928  CG1 VAL A 314      29.204  41.260 179.174  1.00120.39           C  
ATOM   4929  CG2 VAL A 314      28.225  42.338 177.130  1.00118.40           C  
ATOM   4930  H   VAL A 314      30.883  43.288 176.126  1.00  0.00           H  
ATOM   4931  HA  VAL A 314      29.587  44.157 178.547  1.00  0.00           H  
ATOM   4932  HB  VAL A 314      30.158  41.458 177.280  1.00  0.00           H  
ATOM   4933 HG11 VAL A 314      28.578  40.401 178.928  1.00  0.00           H  
ATOM   4934 HG12 VAL A 314      30.102  40.863 179.649  1.00  0.00           H  
ATOM   4935 HG13 VAL A 314      28.666  41.856 179.911  1.00  0.00           H  
ATOM   4936 HG21 VAL A 314      27.732  41.400 176.873  1.00  0.00           H  
ATOM   4937 HG22 VAL A 314      27.524  42.930 177.719  1.00  0.00           H  
ATOM   4938 HG23 VAL A 314      28.402  42.874 176.199  1.00  0.00           H
[truncated: 1,111,845 more chars]
