# Supplementary material for: Ligand-Directed Labeling of the Adenosine A1 Receptor in Living Cells
Source: J Med Chem. 2024 Jul 12;67(14):12099–117. doi: 10.1021/acs.jmedchem.4c00835 (PMC11284787; doi:10.1021/acs.jmedchem.4c00835)
Supplement: Supplementary file 5 — jm4c00835_si_005.csv [file jm4c00835_si_005.csv]

compound	SMILES	AFFINITY (A1AR_human)	AFFINITY (A1AR_rat)	AFFINITY (A2AAR_human)	AFFINITY (A2BAR_human)	AFFINITY (A3AR_human)
11	O=C(OC(C(F)=C1)=CC=C1C(NCCC(NCCNC(C2(CC3)CCC3(CC2)C(N4)=NC5=C4C(N(CCCC)C(N5CCCC)=O)=O)=O)=O)=O)CCCCC[N+]6=C(C(C)(C7=CC(S(=O)([O-])=O)=CC=C67)C)/C=C/C=C/C=C8C(C)(C9=C(N\8C)C=CC(S(=O)(O)=O)=C9)C	pKD = 7.51± 0.12 (5)	pKD = 7.99 ± 0.13 (4)	pKD = 6.61 ± 0.26 (4)	pKD < 6 (4)	pKD = 6.09 ± 0.03 (4)
12	O=C1C2=C(N=C(C3(CC4)CCC4(C(NCCNC(CCNC(C5=CC=C(OC(CCC(NCCOCCOCCNC(O[C@@H](CC6)CCC/C([H])=C6\[H])=O)=O)=O)C(F)=C5)=O)=O)=O)CC3)N2)N(CCCC)C(N1CCCC)=O	pKi= 7.87 ± 0.16 (4)	pKi= 8.08 ± 0.15 (3)	pKi= 5.86 ± 0.03 (4)	pKi < 6 (4)	pKi= 4.94 ± 0.33 (3)
